# Supplementary material for: The CRY1–COP1–HY5 axis mediates blue-light regulation of Arabidopsis thermotolerance
Source: Plant Commun. 2025 Jan 29;6(4):101264. doi: 10.1016/j.xplc.2025.101264 (PMC12010382; doi:10.1016/j.xplc.2025.101264)
Supplement: Document S2. Dataset S1–S8 [file mmc2.xlsx]

## Sheet: Dataset Title
Supporting Datasets: Supplemental Dataset 1. Heat-upregulated genes in WT (WT-44 vs WT-22). Supplemental Dataset 2. The expression of HSF and HSP genes in WT and cry1 at 22°C and 44°C. Supplemental Dataset 3. GO enrichment analysis of the heat-upregulated genes in WT. Supplemental Dataset 4. GSEA analysis of gene sets in response to heat in WT. Supplemental Dataset 5. CRY1-regulated genes at 22°C…

## Sheet: Dataset 1
Supplemental Dataset 1. Heat-upregulated genes in WT (WT-44 vs WT-22).
Gene_ID	WT-22-rep1	WT-22-rep2	WT-22-rep3	WT-44-rep1	WT-44-rep2	WT-44-rep3	Log2 (WT-44 vs WT-22)	p value	name	description
AT1G01310	0.13	0	0.13	7.24	3.89	4.38	5.89854	0.00826723	AT1G01310	CAP (Cysteine-rich secretory proteins, Antigen 5, and Pathosis-related 1 protein) superfamily protein [Source:NCBI gene (formerly Entrezgene);Acc:839333]
AT1G01480	0.65	0.69	0.39	2.1	1.21	1.42	1.45107	0.0245855	ACS2	1-amino-cyclopropane-1-carboxylate synthase 2 [Source:NCBI gene (formerly Entrezgene);Acc:837082]
AT1G01560	1.13	0.75	0.06	3.07	1.97	2.57	1.97184	0.0133192	MPK11	MAP kinase 11 [Source:NCBI gene (formerly Entrezgene);Acc:839523]
AT1G01715	0.88	0.88	0.47	3.57	3.69	3.16	2.22424	0.000204945	AT1G01715
AT1G01720	54.56	52.6	44.7	792.63	710.82	684.23	3.84859	3.21e-05	ATAF1	NAC (No Apical Meristem) domain transcriptional regulator superfamily protein [Source:NCBI gene (formerly Entrezgene);Acc:839265]
AT1G01730	17.25	16.98	18.84	52.45	48.49	41.58	1.4252	0.000764265	AT1G01730
AT1G01770	4.6	6.62	6.51	15.92	15.7	13.25	1.33956	0.00110346	AT1G01770	propionyl-CoA carboxylase [Source:NCBI gene (formerly Entrezgene);Acc:837323]
AT1G01820	41	45.87	42.21	144.34	140.86	144.44	1.73486	7.4e-07	PEX11C	peroxin 11c [Source:NCBI gene (formerly Entrezgene);Acc:839257]
AT1G01830	13.79	15.87	11.69	42.94	39.96	36.98	1.53563	0.000238866	AT1G01830	ARM repeat superfamily protein [Source:NCBI gene (formerly Entrezgene);Acc:839264]
AT1G01940	19.74	19.81	22.65	53	69.07	61.3	1.55977	0.00103884	AT1G01940	Cyclophilin-like peptidyl-prolyl cis-trans isomerase family protein [Source:NCBI gene (formerly Entrezgene);Acc:839309]
AT1G02050	2.43	1.22	2.1	4.39	4.16	4.83	1.21844	0.00347077	LAP6	Chalcone and stilbene synthase family protein [Source:NCBI gene (formerly Entrezgene);Acc:839280]
AT1G02060	2.27	1.14	2.73	4.36	3.8	4.96	1.09546	0.0158916	AT1G02060	Tetratricopeptide repeat (TPR)-like superfamily protein [Source:NCBI gene (formerly Entrezgene);Acc:839279]
AT1G02090	29.77	33.26	30.92	66.05	67.17	64.89	1.07634	9.06e-06	FUS5	Proteasome component (PCI) domain protein [Source:NCBI gene (formerly Entrezgene);Acc:839241]
AT1G02300	6.69	7.36	7.47	15.06	14.38	17	1.10969	0.000539417	AT1G02300	Cysteine proteinases superfamily protein [Source:NCBI gene (formerly Entrezgene);Acc:839576]
AT1G02470	2.21	4.31	0.81	5.65	5.91	6.04	1.26369	0.0287107	AT1G02470	Polyketide cyclase/dehydrase and lipid transport superfamily protein [Source:NCBI gene (formerly Entrezgene);Acc:837812]
AT1G02700	3.22	2.46	2.34	17.1	16.85	16.31	2.64774	2.58e-06	AT1G02700	GATA transcription factor-like protein [Source:NCBI gene (formerly Entrezgene);Acc:839492]
AT1G02840	54.34	45.28	54.67	186.64	174.16	175.64	1.79777	1.41e-05	SR34	RNA-binding (RRM/RBD/RNP motifs) family protein [Source:NCBI gene (formerly Entrezgene);Acc:839262]
AT1G02920	38.6	26.08	13.8	129.52	105.4	104.69	2.11348	0.00131269	GSTF7	glutathione S-transferase 7 [Source:NCBI gene (formerly Entrezgene);Acc:839295]
AT1G02930	77.03	36.17	20.92	211.7	181.23	187.27	2.11303	0.00148762	GSTF6	glutathione S-transferase 6 [Source:NCBI gene (formerly Entrezgene);Acc:839515]
AT1G02980	0.08	0	0.08	0.14	0.24	0.27	2.02237	0.0263148	CUL2	cullin 2 [Source:NCBI gene (formerly Entrezgene);Acc:839415]
AT1G03070	3.19	2	2.89	236.48	218.54	206.57	6.35544	1.51e-05	AT1G03070	Bax inhibitor-1 family protein [Source:NCBI gene (formerly Entrezgene);Acc:839581]
AT1G03090	10.92	11.99	12.79	429.86	369.86	349.12	5.00811	0.00010581	MCCA	methylcrotonyl-CoA carboxylase alpha chain [Source:NCBI gene (formerly Entrezgene);Acc:838362]
AT1G03210	11.52	11.62	12.27	36.24	36.62	36.16	1.62236	9.41e-08	AT1G03210	Phenazine biosynthesis PhzC/PhzF protein [Source:NCBI gene (formerly Entrezgene);Acc:838493]
AT1G03650	2.83	3.62	4.89	10.26	7.93	9.29	1.27696	0.00399519	AT1G03650	Acyl-CoA N-acyltransferases (NAT) superfamily protein [Source:NCBI gene (formerly Entrezgene);Acc:839021]
AT1G04007	1.56	0.79	3.13	3.74	5.73	5.76	1.47467	0.0276103	AT1G04007	ncRNA [Source:NCBI gene (formerly Entrezgene);Acc:28716033]
AT1G04130	7.11	8.25	10.84	18.39	19.75	14.94	1.0186	0.00772233	TPR2	Tetratricopeptide repeat (TPR)-like superfamily protein [Source:NCBI gene (formerly Entrezgene);Acc:839276]
AT1G04570	1.04	2.17	1.1	13.61	16.38	14.18	3.35731	0.000134107	AT1G04570	Major facilitator superfamily protein [Source:NCBI gene (formerly Entrezgene);Acc:839486]
AT1G04830	6.98	8.34	6.45	15.62	14.56	14.5	1.03729	0.000338291	AT1G04830	Ypt/Rab-GAP domain of gyp1p superfamily protein [Source:NCBI gene (formerly Entrezgene);Acc:839404]
AT1G05057	3044.09	2016.89	2668.09	6809.07	4608.21	4272.29	1.02144	0.0354968	U2.14	ncRNA [Source:NCBI gene (formerly Entrezgene);Acc:28716237]
AT1G05163	79.79	40.06	53.6	296.22	338.29	344.59	2.49694	0.000149837	AT1G05163	ncRNA [Source:NCBI gene (formerly Entrezgene);Acc:28716259]
AT1G05273	8142.07	5502.48	5902.26	13562	14237.8	11605.2	1.01145	0.00436582	U2.1	ncRNA [Source:NCBI gene (formerly Entrezgene);Acc:28716281]
AT1G05277	1.6	1.24	2	4.81	3.12	3.53	1.24353	0.0163842	AT1G05277	ncRNA [Source:NCBI gene (formerly Entrezgene);Acc:28716282]
AT1G05340	31.24	27.52	24.85	103.7	95.29	94.64	1.81225	3.51e-05	AT1G05340	cysteine-rich TM module stress tolerance protein [Source:NCBI gene (formerly Entrezgene);Acc:837033]
AT1G05347	0.51	0.92	0	64.35	46.1	29.58	6.61358	0.0100358	AT1G05347	ncRNA [Source:NCBI gene (formerly Entrezgene);Acc:28716296]
AT1G05675	0.36	0.13	0.28	0.76	0.59	0.49	1.25678	0.0263152	AT1G05675	UDP-Glycosyltransferase superfamily protein [Source:NCBI gene (formerly Entrezgene);Acc:10723139]
AT1G05680	3.16	5.07	3.95	23.36	18.26	17.27	2.27351	0.0013769	UGT74E2	Uridine diphosphate glycosyltransferase 74E2 [Source:NCBI gene (formerly Entrezgene);Acc:837075]
AT1G05810	14.53	13.83	13.29	34.23	23.71	37.9	1.20231	0.0133409	RABA5E	Rab GTPase-like A5A protein [Source:NCBI gene (formerly Entrezgene);Acc:837091]
AT1G05890	24.46	21.52	22.18	67.54	62.97	60.65	1.48778	4.98e-05	ARI5	RING/U-box superfamily protein [Source:NCBI gene (formerly Entrezgene);Acc:837099]
AT1G05970	8.18	9.36	9.17	27.19	22.77	19.94	1.38791	0.00254782	AT1G05970	RNA-binding (RRM/RBD/RNP motifs) family protein [Source:NCBI gene (formerly Entrezgene);Acc:837107]
AT1G06030	0.29	0.25	0.75	2.82	3.2	2.62	2.74366	0.000468828	AT1G06030	pfkB-like carbohydrate kinase family protein [Source:NCBI gene (formerly Entrezgene);Acc:837112]
AT1G06083	0	3.91	3.58	32.16	22.21	47.86	3.77071	0.0140148	AT1G06083	ncRNA [Source:NCBI gene (formerly Entrezgene);Acc:28716431]
AT1G06110	24.23	20.36	23.12	53.06	45.99	46.93	1.10833	0.000474436	SKIP16	SKP1/ASK-interacting protein 16 [Source:NCBI gene (formerly Entrezgene);Acc:837120]
AT1G06457	2842.55	1885.54	2801.7	6899.86	7111.51	5563.49	1.37832	0.00223542	AT1G06457	ncRNA [Source:NCBI gene (formerly Entrezgene);Acc:28716499]
AT1G06463	5108.42	3235.33	4010.4	12141.8	11155	10462.5	1.45029	0.000613505	AT1G06463	ncRNA [Source:NCBI gene (formerly Entrezgene);Acc:28716500]
AT1G06473	2.94	3.67	6.09	10.71	7.1	8.88	1.07147	0.0298257	AT1G06473	ncRNA [Source:NCBI gene (formerly Entrezgene);Acc:28716502]
AT1G06537	93.39	100.13	41.07	674.57	551.19	610.91	2.96888	0.000185897	AT1G06537	ncRNA [Source:NCBI gene (formerly Entrezgene);Acc:28716513]
AT1G06553	64.37	132.51	125.28	647.79	605.62	704.98	2.60382	0.00011064	AT1G06553	ncRNA [Source:NCBI gene (formerly Entrezgene);Acc:28716516]
AT1G06570	53.86	52.49	56.95	484.62	438.06	399.59	3.01742	9.63e-05	PDS1	4-hydroxyphenylpyruvate dioxygenase [Source:NCBI gene (formerly Entrezgene);Acc:837168]
AT1G06630	8.89	7.02	8.22	21.83	18.43	20.1	1.32276	0.00042488	AT1G06630	F-box/RNI-like superfamily protein [Source:NCBI gene (formerly Entrezgene);Acc:837172]
AT1G07040	11.85	12.13	10.39	120.5	103.24	94.04	3.20881	0.000263187	AT1G07040	plant/protein [Source:NCBI gene (formerly Entrezgene);Acc:837215]
AT1G07170	34.74	36.43	32.13	76.2	69.75	66.69	1.04157	0.000287996	AT1G07170	PHF5-like protein [Source:NCBI gene (formerly Entrezgene);Acc:837228]
AT1G07310	10.47	9.92	8.46	22.88	20.78	20.31	1.14882	0.000294988	AT1G07310	Calcium-dependent lipid-binding (CaLB domain) family protein [Source:NCBI gene (formerly Entrezgene);Acc:837242]
AT1G07330	0.63	0.44	0.16	3.5	3.12	4.04	3.11548	0.000467741	AT1G07330	dentin sialophosphoprotein [Source:NCBI gene (formerly Entrezgene);Acc:837244]
AT1G07350	21.91	23.6	19.88	1041.21	1056.06	1011.86	5.5713	1.63e-07	SR45a	RNA-binding (RRM/RBD/RNP motifs) family protein [Source:NCBI gene (formerly Entrezgene);Acc:837246]
AT1G07400	2.19	6.27	3.11	16638.8	18463.3	18512.3	12.178	8.44e-06	AT1G07400	HSP20-like chaperones superfamily protein [Source:NCBI gene (formerly Entrezgene);Acc:837252]
AT1G07410	4.82	3.04	3.68	57.73	38.22	43.81	3.59824	0.00183548	RABA2b	RAB GTPase homolog A2B [Source:NCBI gene (formerly Entrezgene);Acc:837253]
AT1G07500	9.26	0	0	111.8	240.44	227.37	5.96793	0.0097498	AT1G07500
AT1G07728	4.07	4.68	5	11.82	9.03	10.49	1.18857	0.00232226	AT1G07728	ncRNA [Source:NCBI gene (formerly Entrezgene);Acc:5007671]
AT1G07830	11.42	11.8	16.16	31.97	42.63	33.45	1.45616	0.00334857	AT1G07830	ribosomal protein L29 family protein [Source:NCBI gene (formerly Entrezgene);Acc:837298]
AT1G07897	490.23	725.68	201.26	1187.9	952.35	911.45	1.1066	0.0353921	AT1G07897	ncRNA [Source:NCBI gene (formerly Entrezgene);Acc:28716737]
AT1G08300	1.19	1.31	2.23	3.96	4.43	3.5	1.32984	0.00491034	NVL	no vein-like protein [Source:NCBI gene (formerly Entrezgene);Acc:837350]
AT1G08460	16.33	17.4	15.22	45.99	45.35	40.79	1.43258	9.36e-05	HDA08	histone deacetylase 8 [Source:NCBI gene (formerly Entrezgene);Acc:837366]
AT1G08630	1.34	0.86	1.79	93.04	88.62	122.05	6.25016	0.000678106	THA1	threonine aldolase 1 [Source:NCBI gene (formerly Entrezgene);Acc:837385]
AT1G08633	1.19	0.36	1.49	2.92	4.37	2.41	1.67391	0.030582	AT1G08633	ncRNA [Source:NCBI gene (formerly Entrezgene);Acc:28716873]
AT1G08825	2.84	4.35	4.27	23.01	15.47	19.74	2.34491	0.00223205
AT1G08875	0.64	0.58	0.83	13.76	5.24	6.16	3.61744	0.0462914
AT1G08973	0.73	1.07	0.95	10.23	7.4	6.36	3.12493	0.00365334	AT1G08973	ncRNA [Source:NCBI gene (formerly Entrezgene);Acc:28716959]
AT1G08980	31.94	34.23	37.26	95.91	93.05	92.13	1.44238	6.52e-06	AMI1	amidase 1 [Source:NCBI gene (formerly Entrezgene);Acc:837418]
AT1G09070	84.12	102.83	81.71	208.16	202.35	228.03	1.249	0.000273537	SRC2	soybean regulated by cold-2 [Source:NCBI gene (formerly Entrezgene);Acc:837428]
AT1G09125	56.41	88.56	54.29	1193.09	901.22	1260.93	4.07369	0.000689247
AT1G09140	27.37	32.72	31.96	199.32	211.23	202.2	2.73481	1.62e-06	SR30	SERINE-ARGININE PROTEIN 30 [Source:NCBI gene (formerly Entrezgene);Acc:837433]
AT1G09185	1.38	1.18	1.15	3.6	2.46	2.69	1.23786	0.00912967
AT1G09280	8.8	7.51	8.85	20.29	14.69	17.7	1.06612	0.00542788	AT1G09280	rhodanese-like domain protein [Source:NCBI gene (formerly Entrezgene);Acc:837449]
AT1G09420	2.13	3.08	3.76	17.2	14.95	21.78	2.58791	0.00191185	G6PD4	glucose-6-phosphate dehydrogenase 4 [Source:NCBI gene (formerly Entrezgene);Acc:837465]
AT1G09430	45.1	51.43	45.43	246.87	253.11	240.51	2.383	1.15e-06	ACLA-3	ATP-citrate lyase A-3 [Source:NCBI gene (formerly Entrezgene);Acc:837466]
AT1G09543	4.6	3.29	3.77	17.28	15.34	16.2	2.0659	5.32e-05	AT1G09543	ncRNA [Source:NCBI gene (formerly Entrezgene);Acc:28717103]
AT1G09570	43.46	36.96	41.21	136.45	113.93	124.27	1.62304	0.00024034	PHYA	phytochrome A [Source:NCBI gene (formerly Entrezgene);Acc:837483]
AT1G09715	0.28	0	0.27	81.94	44.77	71.37	8.49244	0.00399271
AT1G09797	105.58	63.69	63.93	430.68	488.04	481.35	2.58586	6.98e-05	AT1G09797	ncRNA [Source:NCBI gene (formerly Entrezgene);Acc:28717172]
AT1G09855	0	0	33.07	390.31	206.55	589.22	5.16453	0.0257919
AT1G09915	323.58	233.71	363.47	676.76	698.43	700.16	1.17246	0.000597777
AT1G10050	4.08	4.07	3.77	9.14	8.18	10.07	1.20027	0.000746594	AT1G10050	glycosyl hydrolase family 10 protein / carbohydrate-binding domain-containing protein [Source:NCBI gene (formerly Entrezgene);Acc:837540]
AT1G10070	1.71	1.02	1.87	250.31	203.67	224.21	7.20391	7.65e-05	BCAT-2	branched-chain amino acid transaminase 2 [Source:NCBI gene (formerly Entrezgene);Acc:837543]
AT1G10140	15.16	17.39	15.37	35.58	31	34.06	1.0705	0.000322121	AT1G10140	Uncharacterized conserved protein UCP031279 [Source:NCBI gene (formerly Entrezgene);Acc:837551]
AT1G10170	16.61	16.82	15.73	42.03	81.2	54.75	1.85616	0.0204656	NFXL1	NF-X-like 1 [Source:NCBI gene (formerly Entrezgene);Acc:837555]
AT1G10220	0.7	0.54	0.79	1.06	1.52	1.71	1.0795	0.0217549	AT1G10220	ZCF37 [Source:NCBI gene (formerly Entrezgene);Acc:28717228]
AT1G10230	9.11	14	8.43	22.64	26.56	18.57	1.10346	0.0140624	SK18	E3 ubiquitin ligase SCF complex subunit SKP1/ASK1 family protein [Source:NCBI gene (formerly Entrezgene);Acc:837562]
AT1G10340	0.97	1.02	0.71	2.22	1.58	2.55	1.2338	0.0154941	AT1G10340	Ankyrin repeat family protein [Source:NCBI gene (formerly Entrezgene);Acc:837573]
AT1G10480	4.88	3.91	3.88	14.45	11.39	14.69	1.67757	0.00112341	ZFP5	zinc finger protein 5 [Source:NCBI gene (formerly Entrezgene);Acc:837588]
AT1G10890	12.16	13.16	11.86	29.48	26.48	27.37	1.16431	9.33e-05	AT1G10890	arginine/glutamate-rich 1 protein [Source:NCBI gene (formerly Entrezgene);Acc:837632]
AT1G10970	1.77	1.78	1.15	14.02	13.29	11.13	3.03188	0.000228095	ZIP4	zinc transporter [Source:NCBI gene (formerly Entrezgene);Acc:837640]
AT1G11100	0.96	1.08	1.13	7.69	6.38	5.52	2.62756	0.000983471	AT1G11100	SNF2 domain-containing protein / helicase domain-containing protein / zinc finger protein-like protein [Source:NCBI gene (formerly Entrezgene);Acc:837651]
AT1G11175	22.66	20.89	22.2	82.76	54.05	77.4	1.70396	0.00497698	AT1G11175	ncRNA [Source:NCBI gene (formerly Entrezgene);Acc:6241237]
AT1G11260	37.26	34.99	57.99	104.78	70.23	110.27	1.13121	0.0235625	STP1	sugar transporter 1 [Source:NCBI gene (formerly Entrezgene);Acc:837667]
AT1G11265	0.18	0	0.03	8.95	15.98	11.47	7.43741	0.00422131
AT1G11270	2.29	2.49	2.61	25.87	29.21	27.84	3.48807	1.33e-05	AT1G11270	F-box and associated interaction domains-containing protein [Source:NCBI gene (formerly Entrezgene);Acc:837669]
AT1G11400	14.44	17.22	16.9	36.01	35.57	36.59	1.15546	2.8e-05	PYM	partner of Y14-MAGO [Source:NCBI gene (formerly Entrezgene);Acc:837682]
AT1G11650	165.11	172.04	163.35	361.99	378.06	351.93	1.1255	1.66e-05	RBP45B	RNA-binding (RRM/RBD/RNP motifs) family protein [Source:NCBI gene (formerly Entrezgene);Acc:837708]
AT1G11660	17.26	19.6	17.51	40.97	37.08	39.95	1.1179	0.000104775	AT1G11660	heat shock protein 70 (Hsp 70) family protein [Source:NCBI gene (formerly Entrezgene);Acc:837710]
AT1G12010	3.09	4.35	5	30.39	24.02	24.31	2.66174	0.00050669	AT1G12010	2-oxoglutarate (2OG) and Fe(II)-dependent oxygenase superfamily protein [Source:NCBI gene (formerly Entrezgene);Acc:837753]
AT1G12060	8.5	10.57	8.15	69.46	75.39	73.02	3.00073	4.58e-06	BAG5	BCL-2-associated athano 5 [Source:NCBI gene (formerly Entrezgene);Acc:837758]
AT1G12230	43.07	43.32	48.92	122.5	144.45	133	1.56355	0.000183346	AT1G12230	Aldolase superfamily protein [Source:NCBI gene (formerly Entrezgene);Acc:837776]
AT1G12440	92.56	89.66	99.32	311.15	261.77	332.3	1.68493	0.000594321	AT1G12440	A20/AN1-like zinc finger family protein [Source:NCBI gene (formerly Entrezgene);Acc:837801]
AT1G12780	26.21	24.47	25.86	292.61	236.7	261.6	3.36923	0.000124072	UGE1	UDP-D-glucose/UDP-D-galactose 4-epimerase 1 [Source:NCBI gene (formerly Entrezgene);Acc:837834]
AT1G12790	2.25	2.46	1.85	6.99	7.34	7.2	1.71458	1.72e-05	AT1G12790	DNA ligase-like protein [Source:NCBI gene (formerly Entrezgene);Acc:837835]
AT1G13310	0	0.06	0.07	0.32	0.42	0.55	3.31079	0.00526718	AT1G13310	Endosomal targeting BRO1-like domain-containing protein [Source:NCBI gene (formerly Entrezgene);Acc:837891]
AT1G13340	2.93	3.61	2.41	6.76	5.27	7.14	1.09889	0.00698692	AT1G13340	Regulator of Vps4 activity in the MVB pathway protein [Source:NCBI gene (formerly Entrezgene);Acc:837894]
AT1G13350	5.18	5.85	7.18	16.19	17.16	14.21	1.38502	0.000733919	AT1G13350	Protein kinase superfamily protein [Source:NCBI gene (formerly Entrezgene);Acc:837895]
AT1G13360	111.1	119.79	101.97	530.56	505.78	574.62	2.27493	3.34e-05	AT1G13360
AT1G13600	1	1.01	0.83	3.33	3.68	2.39	1.72677	0.00494977	bZIP58	basic leucine-zipper 58 [Source:NCBI gene (formerly Entrezgene);Acc:837921]
AT1G13690	33.62	37.68	37.21	121.83	116.64	112.47	1.6934	1.12e-05	ATE1	ATPase E1 [Source:NCBI gene (formerly Entrezgene);Acc:837930]
AT1G14190	2.75	3.05	3.11	8.39	5.37	9.13	1.36122	0.0156912	AT1G14190	Glucose-methanol-choline (GMC) oxidoreductase family protein [Source:NCBI gene (formerly Entrezgene);Acc:837979]
AT1G14200	22.71	26.66	18.11	353.37	355.04	371.54	4.00036	7.28e-07	AT1G14200	RING/U-box superfamily protein [Source:NCBI gene (formerly Entrezgene);Acc:837980]
AT1G14205	4.11	3.03	1.8	27.95	35.17	23.96	3.28399	0.00147148	AT1G14205	Ribosomal L18p/L5e family protein [Source:NCBI gene (formerly Entrezgene);Acc:837981]
AT1G14360	19.92	20.37	19.29	87.04	81.2	93.62	2.1359	4.79e-05	UTR3	UDP-galactose transporter 3 [Source:NCBI gene (formerly Entrezgene);Acc:837998]
AT1G14400	85.29	82.52	73.72	194.86	200.4	171.92	1.2316	0.000319811	UBC1	ubiquitin carrier protein 1 [Source:NCBI gene (formerly Entrezgene);Acc:838002]
AT1G14640	1.03	0.72	0.52	1.78	1.43	1.55	1.06827	0.0100303	AT1G14640	SWAP (Suppressor-of-White-APricot)/surp domain-containing protein [Source:NCBI gene (formerly Entrezgene);Acc:838026]
AT1G14970	1.27	0.96	1.21	7.95	4.75	5.56	2.40821	0.0068962	AT1G14970	O-fucosyltransferase family protein [Source:NCBI gene (formerly Entrezgene);Acc:838062]
AT1G14980	138.56	127.5	143.35	378.52	398.71	388.62	1.50976	4.63e-06	CPN10	chaperonin 10 [Source:NCBI gene (formerly Entrezgene);Acc:838063]
AT1G15010	2.84	13.75	2.95	20.76	18.82	16.56	1.5226	0.033008	AT1G15010	mediator of RNA polymerase II transcription subunit [Source:NCBI gene (formerly Entrezgene);Acc:838066]
AT1G15040	4.9	5.44	3.22	14.49	8.56	14.61	1.47368	0.0188632	GAT1_2.1	Class I glutamine amidotransferase-like superfamily protein [Source:NCBI gene (formerly Entrezgene);Acc:838069]
AT1G15125	1.01	1.97	0.76	12.25	20.01	11.54	3.54982	0.00817498	AT1G15125	S-adenosyl-L-methionine-dependent methyltransferases superfamily protein [Source:NCBI gene (formerly Entrezgene);Acc:838076]
AT1G15330	0.27	0.48	0.8	9.65	8.87	9.24	4.16267	5.68e-06	AT1G15330	Cystathionine beta-synthase (CBS) protein [Source:NCBI gene (formerly Entrezgene);Acc:838102]
AT1G15350	45.19	32.5	36.09	128.3	105.6	140.77	1.71937	0.00136858	AT1G15350	DUF4050 family protein [Source:NCBI gene (formerly Entrezgene);Acc:838104]
AT1G15380	10.8	14.06	12.58	64.56	52.92	55.92	2.21145	0.000232731	GLYI4	Lactoylglutathione lyase / glyoxalase I family protein [Source:NCBI gene (formerly Entrezgene);Acc:838107]
AT1G15405	86095	55204.4	65785.2	207384	217216	207326	1.60954	0.000125014	AT1G15405	ncRNA [Source:NCBI gene (formerly Entrezgene);Acc:5007697]
AT1G15415	0.91	0.42	0.85	9.69	7.85	9.89	3.65335	0.000227486	AT1G15415	late embryosis abundant-like protein [Source:NCBI gene (formerly Entrezgene);Acc:838112]
AT1G15550	0.99	0.56	0.55	8.68	6.23	8.84	3.49947	0.00108863	GA3OX1	gibberellin 3-oxidase 1 [Source:NCBI gene (formerly Entrezgene);Acc:838125]
AT1G15670	18.39	17.45	17.73	40.71	32.96	42.54	1.11724	0.00210144	AT1G15670	Galactose oxidase/kelch repeat superfamily protein [Source:NCBI gene (formerly Entrezgene);Acc:838136]
AT1G16022	5.13	3.5	6.05	62.26	70.31	82.35	3.87188	0.000344519	AT1G16022	transmembrane protein [Source:NCBI gene (formerly Entrezgene);Acc:6241110]
AT1G16030	2.61	2.7	2.48	4999.1	5789.95	5693.79	11.0471	2.51e-05	Hsp70b	heat shock protein 70B [Source:NCBI gene (formerly Entrezgene);Acc:838174]
AT1G16040	7.26	7.03	7.46	21.71	26.07	22.4	1.69004	0.000287421	AT1G16040	phosphatidylinositol-glycan biosynthesis class F-like protein [Source:NCBI gene (formerly Entrezgene);Acc:838175]
AT1G16240	55.33	51.68	61.71	153.27	129.94	146.26	1.34793	0.000317919	SYP51	syntaxin of plants 51 [Source:NCBI gene (formerly Entrezgene);Acc:838193]
AT1G16250	6.33	7.1	8.78	16.45	13.37	14.94	1.011	0.00279667	AT1G16250	Galactose oxidase/kelch repeat superfamily protein [Source:NCBI gene (formerly Entrezgene);Acc:838194]
AT1G17410	6.9	6.27	7.42	18.33	16.43	13.66	1.23366	0.00266265	AT1G17410	Nucleoside diphosphate kinase family protein [Source:NCBI gene (formerly Entrezgene);Acc:838313]
AT1G17460	2.62	1.95	2.07	6.29	4.19	6.04	1.31496	0.0089854	TRFL3	TRF-like 3 [Source:NCBI gene (formerly Entrezgene);Acc:838319]
AT1G17530	20	21.22	22.3	65.49	61.04	63.8	1.58322	8.41e-06	TIM23-1	translocase of inner mitochondrial membrane 23 [Source:NCBI gene (formerly Entrezgene);Acc:838327]
AT1G17810	0.12	0.63	0.21	1.78	1.33	2.3	2.49452	0.0099077	BETA-TIP	beta-tonoplast intrinsic protein [Source:NCBI gene (formerly Entrezgene);Acc:838359]
AT1G17870	7.26	6.49	5.92	805.66	960.57	872.12	7.0675	4.12e-05	EGY3	ethylene-dependent gravitropism-deficient and yellow-green-like 3 [Source:NCBI gene (formerly Entrezgene);Acc:838366]
AT1G18270	19.11	22.32	18.87	80.61	65.6	74.05	1.86898	0.000286586	AT1G18270	ketose-bisphosphate aldolase class-II family protein [Source:NCBI gene (formerly Entrezgene);Acc:838407]
AT1G18330	19.19	22.79	17.38	186.1	166.96	175.19	3.15366	1.1e-05	EPR1	Homeodomain-like superfamily protein [Source:NCBI gene (formerly Entrezgene);Acc:838413]
AT1G18400	8.52	6.36	7.24	19.86	13.72	20.02	1.27688	0.00838024	BEE1	BR enhanced expression 1 [Source:NCBI gene (formerly Entrezgene);Acc:838421]
AT1G18450	27.28	23.75	26.36	78.18	73.56	66.35	1.4947	0.000200552	ARP4	actin-related protein 4 [Source:NCBI gene (formerly Entrezgene);Acc:838425]
AT1G18500	20.08	23.22	23.36	58.31	65.08	58.43	1.44762	0.000101683	MAML-4	methylthioalkylmalate synthase-like 4 [Source:NCBI gene (formerly Entrezgene);Acc:838431]
AT1G18740	27.91	37.88	26.18	64.67	54.98	78.36	1.10634	0.0101032	AT1G18740	ROH1, putative (DUF793) [Source:NCBI gene (formerly Entrezgene);Acc:838456]
AT1G18773	8.23	5.36	5.09	23.54	16.98	22.3	1.74973	0.0028214	AT1G18773	acyl thioesterase-like protein [Source:NCBI gene (formerly Entrezgene);Acc:6240661]
AT1G18990	0.16	0.18	0.21	1.24	0.48	0.97	2.2901	0.0328978	AT1G18990	myosin-binding protein, putative (Protein of unknown function, DUF593) [Source:NCBI gene (formerly Entrezgene);Acc:838480]
AT1G19020	33.77	35.54	16.05	151.58	158.09	177.03	2.5114	0.00017002	AT1G19020	CDP-diacylglycerol-glycerol-3-phosphate 3-phosphatidyltransferase [Source:NCBI gene (formerly Entrezgene);Acc:838483]
AT1G19050	22.58	19.97	23.5	40.18	55.37	41.1	1.04885	0.00945465	ARR7	response regulator 7 [Source:NCBI gene (formerly Entrezgene);Acc:838487]
AT1G19400	42.08	45.72	44.45	91.03	98.66	78.99	1.02262	0.00145165	AT1G19400	Erythronate-4-phosphate dehydrogenase family protein [Source:NCBI gene (formerly Entrezgene);Acc:838523]
AT1G19530	38.02	25.6	49.98	308.58	298.77	434.42	3.197	0.0021993	AT1G19530	DNA polymerase epsilon catalytic subunit A [Source:NCBI gene (formerly Entrezgene);Acc:838540]
AT1G19540	1.74	1.92	2.81	50.9	40.1	57.69	4.5224	0.000763544	AT1G19540	NmrA-like negative transcriptional regulator family protein [Source:NCBI gene (formerly Entrezgene);Acc:838541]
AT1G19610	1.64	1.21	1.92	5.75	6.59	6.41	1.97483	0.000143176	PDF1.4	defensin-like protein [Source:NCBI gene (formerly Entrezgene);Acc:838548]
AT1G20390	1.01	1.49	1.31	4.73	3.8	4.03	1.72097	0.000735874
AT1G20440	226.95	319.75	193.43	950.8	971.14	862.76	1.91167	0.000172204	COR47	cold-regulated 47 [Source:NCBI gene (formerly Entrezgene);Acc:838632]
AT1G20450	170.04	249.53	132.22	442.61	494.11	359.9	1.23256	0.00891987	ERD10	Dehydrin family protein [Source:NCBI gene (formerly Entrezgene);Acc:838633]
AT1G20480	1.57	1.33	1.38	2.58	3.85	2.88	1.12117	0.0126715	AT1G20480	AMP-dependent synthetase and ligase family protein [Source:NCBI gene (formerly Entrezgene);Acc:838636]
AT1G20620	407.2	327.04	392.04	1789.99	1454.91	1783.16	2.15844	0.000328429	CAT3	catalase 3 [Source:NCBI gene (formerly Entrezgene);Acc:838651]
AT1G20630	20	23.89	17.38	56.76	52.77	49.71	1.37795	0.000301495	CAT1	catalase 1 [Source:NCBI gene (formerly Entrezgene);Acc:838652]
AT1G20640	8.42	8.17	9.41	81.67	68.25	79.76	3.14304	8.64e-05	AT1G20640	Plant regulator RWP-RK family protein [Source:NCBI gene (formerly Entrezgene);Acc:838653]
AT1G20880	1.07	1.59	1.27	3.2	3.99	3.13	1.39284	0.00248286	AT1G20880	RNA-binding (RRM/RBD/RNP motifs) family protein [Source:NCBI gene (formerly Entrezgene);Acc:838681]
AT1G20890	8.16	7.52	8.53	21.69	15.25	18.2	1.1875	0.00543069	AT1G20890	caveolin-1 protein [Source:NCBI gene (formerly Entrezgene);Acc:838682]
AT1G21000	41.79	38.26	36.93	82.71	84.06	70.87	1.02252	0.000818554	AT1G21000	PLATZ transcription factor family protein [Source:NCBI gene (formerly Entrezgene);Acc:838694]
AT1G21050	47.3	49.43	43.63	122.9	75.54	97.57	1.07651	0.0197208	AT1G21050	MIZU-KUSSEI-like protein (Protein of unknown function, DUF617) [Source:NCBI gene (formerly Entrezgene);Acc:838699]
AT1G21400	26.86	29.28	25.97	128.05	103.84	115.19	2.07964	0.000235233	AT1G21400	Thiamin diphosphate-binding fold (THDP-binding) superfamily protein [Source:NCBI gene (formerly Entrezgene);Acc:838739]
AT1G21550	2.25	3.62	0.9	186.35	209.1	207.13	6.47585	1.1e-05	AT1G21550	Calcium-binding EF-hand family protein [Source:NCBI gene (formerly Entrezgene);Acc:838756]
AT1G21680	67.41	89.55	59.69	193.53	148.57	164.18	1.22457	0.0037425	AT1G21680	DPP6 N-terminal domain-like protein [Source:NCBI gene (formerly Entrezgene);Acc:838770]
AT1G21770	292.29	303.41	322.24	908.33	922.85	792.62	1.51519	0.000174229	AT1G21770	Acyl-CoA N-acyltransferases (NAT) superfamily protein [Source:NCBI gene (formerly Entrezgene);Acc:838781]
AT1G21780	19.28	17.85	16.47	54.95	50.63	49.68	1.53438	4.83e-05	AT1G21780	BTB/POZ domain-containing protein [Source:NCBI gene (formerly Entrezgene);Acc:838782]
AT1G21910	3.3	4.34	3.76	12.98	12.41	19.38	1.9735	0.00785212	DREB26	Integrase-type DNA-binding superfamily protein [Source:NCBI gene (formerly Entrezgene);Acc:838793]
AT1G22110	0.53	0.13	0.42	16.83	15.97	26.26	5.77308	0.00423332	AT1G22110	structural constituent of ribosome [Source:NCBI gene (formerly Entrezgene);Acc:838816]
AT1G22190	26.47	26.88	23.97	177.15	149.43	162.06	2.65986	7.02e-05	AT1G22190	Integrase-type DNA-binding superfamily protein [Source:NCBI gene (formerly Entrezgene);Acc:838824]
AT1G22403	2.93	3.83	5.02	8.18	7.23	10.71	1.14882	0.0164479	AT1G22403	ncRNA [Source:NCBI gene (formerly Entrezgene);Acc:6240716]
AT1G22740	18.97	18.81	16.51	119.39	110.88	125.71	2.71304	2.11e-05	RABG3B	RAB GTPase homolog G3B [Source:NCBI gene (formerly Entrezgene);Acc:838880]
AT1G22770	12.44	12.6	9.82	25.69	29.14	24.08	1.17864	0.0010884	GI	gigantea protein (GI) [Source:NCBI gene (formerly Entrezgene);Acc:838883]
AT1G22890	24.08	31.44	22.93	174.88	155.97	134.75	2.56925	0.000409412	AT1G22890	transmembrane protein [Source:NCBI gene (formerly Entrezgene);Acc:838896]
AT1G23180	8.95	9.85	10.4	70.8	70.27	72.59	2.87128	1.89e-07	AT1G23180	ARM repeat superfamily protein [Source:NCBI gene (formerly Entrezgene);Acc:838926]
AT1G23730	2.51	4.18	2.85	7.8	6.89	5.87	1.10778	0.00825636	BCA3	beta carbonic anhydrase 3 [Source:NCBI gene (formerly Entrezgene);Acc:838983]
AT1G23860	15.05	18.05	16.2	46.48	43.41	37.25	1.36676	0.000808437	RSZ21	RS-containing zinc finger protein 21 [Source:NCBI gene (formerly Entrezgene);Acc:838997]
AT1G23870	31.09	31.09	33.8	99.33	82.13	82.81	1.46121	0.000596025	TPS9	trehalose-phosphatase/synthase 9 [Source:NCBI gene (formerly Entrezgene);Acc:838998]
AT1G26665	35.97	28.86	37.23	102.25	105.17	100.63	1.59375	1.95e-05	AT1G26665	Mediator complex, subunit Med10 [Source:NCBI gene (formerly Entrezgene);Acc:839207]
AT1G26800	12.76	13.4	11.58	498.84	467.85	517.03	5.29698	4.71e-06	AT1G26800	RING/U-box superfamily protein [Source:NCBI gene (formerly Entrezgene);Acc:839223]
AT1G27020	17.11	19.34	15.13	98.82	80.67	111.97	2.49841	0.000946806	AT1G27020	plant/protein [Source:NCBI gene (formerly Entrezgene);Acc:839591]
AT1G27090	28.5	28.18	28.07	113.49	97.87	115.42	1.94703	0.000130968	AT1G27090	glycine-rich protein [Source:NCBI gene (formerly Entrezgene);Acc:839598]
AT1G27650	40.79	42.85	42.72	100.67	90.03	102.99	1.21675	0.000160326	ATU2AF35A	U2 snRNP auxiliary factor small subunit [Source:NCBI gene (formerly Entrezgene);Acc:839657]
AT1G27730	4.89	10.95	5.19	50.86	54.88	61.86	2.9945	0.000204601	STZ	salt tolerance zinc finger [Source:NCBI gene (formerly Entrezgene);Acc:839666]
AT1G27921	1.55	2.37	1.85	6.42	4.58	4.84	1.45693	0.00573248	AT1G27921	ncRNA [Source:NCBI gene (formerly Entrezgene);Acc:6240288]
AT1G28330	258.47	211.45	243.2	1595.74	1370.47	1665.61	2.69936	0.000131732	DYL1	dormancy-associated protein-like 1 [Source:NCBI gene (formerly Entrezgene);Acc:839729]
AT1G29150	67.62	64.75	64.65	152.11	155.76	153.53	1.22768	4.28e-07	ATS9	non-ATPase subunit 9 [Source:NCBI gene (formerly Entrezgene);Acc:839789]
AT1G29260	19.64	17.76	16.46	39.74	35.42	36.92	1.05724	0.000244361	PEX7	peroxin 7 [Source:NCBI gene (formerly Entrezgene);Acc:839800]
AT1G29395	107.09	110.8	114.43	248.69	200.94	259.35	1.09317	0.00226034	COR413IM1	COLD REGULATED 314 INNER MEMBRANE 1 [Source:NCBI gene (formerly Entrezgene);Acc:839815]
AT1G29640	21.43	27.34	22.34	44.71	45.47	53.22	1.01192	0.001831	AT1G29640	senescence regulator (Protein of unknown function, DUF584) [Source:NCBI gene (formerly Entrezgene);Acc:839841]
AT1G29770	0.42	0.52	0.49	2.16	1.44	1.91	1.94604	0.0030944	AT1G29770	Haloacid dehalogenase-like hydrolase (HAD) superfamily protein [Source:NCBI gene (formerly Entrezgene);Acc:839855]
AT1G29970	38.06	30.06	30.13	92.66	88.24	91.91	1.47337	4.09e-05	RPL18AA	60S ribosomal protein L18A-1 [Source:NCBI gene (formerly Entrezgene);Acc:839876]
AT1G30070	12.47	14.93	12.58	1215.05	1236.66	1181.96	6.50601	1.87e-07	AT1G30070	SGS domain-containing protein [Source:NCBI gene (formerly Entrezgene);Acc:839886]
AT1G30200	15.82	15.32	15.02	39.24	29.59	38.18	1.21303	0.00270113	AT1G30200	F-box family protein [Source:NCBI gene (formerly Entrezgene);Acc:839900]
AT1G30230	316.79	302.14	307.92	677.23	623.24	625.57	1.05523	5.16e-05	eEF-1Bb1	translation elongation factor EF1B/ribosomal protein S6 family protein [Source:NCBI gene (formerly Entrezgene);Acc:839903]
AT1G30480	11.39	10.63	10.33	24.29	26.28	28.84	1.29555	0.000317273	DRT111	D111/G-patch domain-containing protein [Source:NCBI gene (formerly Entrezgene);Acc:839927]
AT1G30720	2.03	2.95	1.51	14.65	6.7	9.89	2.2671	0.0245875	AT1G30720	FAD-binding Berberine family protein [Source:NCBI gene (formerly Entrezgene);Acc:839952]
AT1G30880	131.08	112.65	140.27	349.13	329.94	330.45	1.39449	3.5e-05	AT1G30880
AT1G31240	1.75	1.27	1.13	9.31	5.42	7.49	2.42068	0.00614135	AT1G31240	Bromodomain transcription factor [Source:NCBI gene (formerly Entrezgene);Acc:840012]
AT1G31243	0	2.92	0	43.46	18.19	25.01	4.89133	0.0214333	AT1G31243
AT1G31270	0.37	0.33	0.53	2.56	5.23	2.85	3.11277	0.0208574	AT1G31270
AT1G31280	8.31	8.25	7.37	20.72	16.8	20.55	1.27897	0.000980401	AGO2	Argonaute family protein [Source:NCBI gene (formerly Entrezgene);Acc:840016]
AT1G31485	0.18	0.68	0	2.58	1.4	1.12	2.56809	0.0451985	AT1G31485	ncRNA [Source:NCBI gene (formerly Entrezgene);Acc:6241417]
AT1G31812	998.22	920.42	961.39	2493.38	2284.78	2737.5	1.38382	0.000311259	ACBP6	acyl-CoA-binding protein 6 [Source:NCBI gene (formerly Entrezgene);Acc:840069]
AT1G32350	0.54	0.27	0.15	10.24	8.01	9.25	4.84025	0.000174231	AOX1D	alternative oxidase 1D [Source:NCBI gene (formerly Entrezgene);Acc:840127]
AT1G32460	81.43	79.75	80.13	203.41	162.9	203.68	1.24005	0.00127424	AT1G32460
AT1G32790	54.41	53.81	52.3	112.81	110.52	113.44	1.06901	7.01e-07	CID11	CTC-interacting domain 11 [Source:NCBI gene (formerly Entrezgene);Acc:840173]
AT1G32870	12.28	11.71	11.03	26.63	33.8	26.5	1.31168	0.00208425	NAC13	NAC domain protein 13 [Source:NCBI gene (formerly Entrezgene);Acc:840181]
AT1G32950	0.26	0.45	0.21	0.69	0.74	0.59	1.13465	0.012698	AT1G32950	Subtilase family protein [Source:NCBI gene (formerly Entrezgene);Acc:840189]
AT1G33030	0.18	0.24	0.26	1.47	2.36	2.65	3.25239	0.00556735	AT1G33030	O-methyltransferase family protein [Source:NCBI gene (formerly Entrezgene);Acc:840198]
AT1G33050	22.33	21.04	22.9	67.38	53.39	60.73	1.45354	0.00070795	AT1G33050
AT1G33055	1.89	1.03	2.02	3.9	3.09	4.5	1.2178	0.0131128	AT1G33055
AT1G33350	0.51	0.41	0.69	5.77	5.49	7.68	3.5563	0.00113165	AT1G33350	Pentatricopeptide repeat (PPR) superfamily protein [Source:NCBI gene (formerly Entrezgene);Acc:840229]
AT1G33680	19.23	19.53	20.28	44.14	41.27	37.52	1.05807	0.000392763	AT1G33680	KH domain-containing protein [Source:NCBI gene (formerly Entrezgene);Acc:840259]
AT1G34180	0.78	1.44	1.07	2.73	2.23	1.88	1.05591	0.0192129	NAC016	NAC domain containing protein 16 [Source:NCBI gene (formerly Entrezgene);Acc:840317]
AT1G34460	0.26	0.51	0.34	0.88	0.95	0.81	1.24998	0.0037279	CYCB1;5	CYCLIN B1;5 [Source:NCBI gene (formerly Entrezgene);Acc:840348]
AT1G34760	14.44	12.32	10.26	41.53	35.33	41.57	1.67766	0.000348111	GRF11	ral regulatory factor 11 [Source:NCBI gene (formerly Entrezgene);Acc:840380]
AT1G35660	3.34	3.71	3.47	30.43	29.19	30.45	3.09791	4.16e-07	AT1G35660	erythroid differentiation factor-like protein [Source:NCBI gene (formerly Entrezgene);Acc:840468]
AT1G36060	1.32	1.21	1.35	6.01	3.82	7.44	2.15414	0.0132994	AT1G36060	Integrase-type DNA-binding superfamily protein [Source:NCBI gene (formerly Entrezgene);Acc:840510]
AT1G36070	5.2	5.59	6.07	29.51	26.38	20.76	2.18468	0.00149462	AT1G36070	Transducin/WD40 repeat-like superfamily protein [Source:NCBI gene (formerly Entrezgene);Acc:840511]
AT1G36980	151.51	145.83	143.93	351.58	296.3	310.05	1.11826	0.00050713	AT1G36980	transmembrane 50A-like protein [Source:NCBI gene (formerly Entrezgene);Acc:840608]
AT1G43700	46.07	41.16	39.72	107.23	100.64	81.53	1.1888	0.00241998	VIP1	VIRE2-interacting protein 1 [Source:NCBI gene (formerly Entrezgene);Acc:840957]
AT1G43890	95.29	96.24	99.05	204.67	189.68	198.07	1.02768	2.33e-05	RAB18	RAB GTPASE HOMOLOG B18 [Source:NCBI gene (formerly Entrezgene);Acc:840987]
AT1G44414	1.14	0.77	0.83	231.89	243.48	269.49	8.08665	2.42e-05	AT1G44414	zinc-ribbon domain protein [Source:NCBI gene (formerly Entrezgene);Acc:841028]
AT1G45165	18.38	27.9	17.07	76.16	45.01	70.24	1.59525	0.0135991	AT1G45165	Expressed protein [Source:NCBI gene (formerly Entrezgene);Acc:2745810]
AT1G45976	24.27	22.21	22.8	68.33	67.91	67.86	1.55877	2.32e-07	SBP1	S-ribonuclease binding protein 1 [Source:NCBI gene (formerly Entrezgene);Acc:841106]
AT1G47510	0.67	0.8	0.71	2.8	3.37	2.48	1.98837	0.00120671	5PTASE11	inositol polyphosphate 5-phosphatase 11 [Source:NCBI gene (formerly Entrezgene);Acc:841160]
AT1G47990	0.28	0.17	0.46	2	1.91	1.18	2.48373	0.00696863	GA2OX4	gibberellin 2-oxidase 4 [Source:NCBI gene (formerly Entrezgene);Acc:841217]
AT1G48430	6.57	7.82	7.08	25.69	26.45	23.09	1.80899	7.73e-05	AT1G48430	Dihydroxyacetone kinase [Source:NCBI gene (formerly Entrezgene);Acc:841264]
AT1G48550	5.12	5.69	5	14.92	11.05	11.77	1.25526	0.0037543	AT1G48550	Vacuolar protein sorting-associated protein 26 [Source:NCBI gene (formerly Entrezgene);Acc:841276]
AT1G48720	0.46	0.62	0	36.19	51.19	54.56	7.03811	0.00114454	AT1G48720	Copia-like polyprotein/retrotransposon [Source:NCBI gene (formerly Entrezgene);Acc:28717339]
AT1G49032	32.16	25.99	33.58	165.26	130.44	124.18	2.19451	0.00108866	AT1G49032
AT1G49170	8.55	12.71	10.24	22.6	19.05	24.2	1.06383	0.00414619	AT1G49170
AT1G49240	307.46	252.77	262.85	741.66	555.69	751.15	1.31546	0.00342819	ACT8	actin 8 [Source:NCBI gene (formerly Entrezgene);Acc:841347]
AT1G49245	271.91	190.22	237.65	647.02	533.94	525.19	1.28577	0.00185318	AT1G49245	Prefoldin chaperone subunit family protein [Source:NCBI gene (formerly Entrezgene);Acc:841348]
AT1G49450	5.63	5.28	5.05	11.89	15.3	11.4	1.27377	0.00366969	AT1G49450	Transducin/WD40 repeat-like superfamily protein [Source:NCBI gene (formerly Entrezgene);Acc:841369]
AT1G49540	5.41	5.12	5.82	11.49	11.06	11.44	1.05582	1.77e-05	ELP2	elongator protein 2 [Source:NCBI gene (formerly Entrezgene);Acc:841378]
AT1G49710	10.05	10.24	9.69	34.74	33.24	35.23	1.78351	2.49e-06	FUT12	fucosyltransferase 12 [Source:NCBI gene (formerly Entrezgene);Acc:841394]
AT1G50040	1.74	1.98	1.02	4.08	3.31	4.04	1.26987	0.00428721	AT1G50040	formin-like protein, putative (DUF1005) [Source:NCBI gene (formerly Entrezgene);Acc:841428]
AT1G50480	78.14	80.36	70.17	170.53	160.45	157.35	1.09459	6.74e-05	THFS	10-formyltetrahydrofolate synthetase [Source:NCBI gene (formerly Entrezgene);Acc:841470]
AT1G51200	251.35	217.24	223.39	602.24	529.41	586.49	1.31205	0.000152356	AT1G51200	A20/AN1-like zinc finger family protein [Source:NCBI gene (formerly Entrezgene);Acc:841543]
AT1G51670	0.25	0.15	0.17	0.99	0.64	0.73	2.04975	0.00547223	AT1G51670
AT1G52560	0	0.96	0.85	909.61	1103.69	922.73	10.6637	9.81e-05	AT1G52560	HSP20-like chaperones superfamily protein [Source:NCBI gene (formerly Entrezgene);Acc:841687]
AT1G52870	128.03	126.27	132.73	402.99	392.09	413.92	1.6433	2e-06	AT1G52870	Peroxisomal membrane 22 kDa (Mpv17/PMP22) family protein [Source:NCBI gene (formerly Entrezgene);Acc:841720]
AT1G53170	25.06	20.33	20.58	50.58	54.16	33.37	1.06594	0.0218824	ERF8
AT1G53180	12.58	12.91	9.34	31.13	29.81	30.67	1.39517	9.53e-05	AT1G53180
AT1G53320	28.27	30.65	31.41	75.54	67.06	60.12	1.16621	0.00119433	TLP7	tubby like protein 7 [Source:NCBI gene (formerly Entrezgene);Acc:841766]
AT1G53540	0.15	0.55	0.45	8693.94	9671.66	9359.55	14.5573	5.65e-06	AT1G53540	HSP20-like chaperones superfamily protein [Source:NCBI gene (formerly Entrezgene);Acc:841789]
AT1G53780	6.46	7.04	7.63	19.45	18.91	19.11	1.44352	5.34e-06	AT1G53780	26S proteasome regulatory complex ATPase [Source:NCBI gene (formerly Entrezgene);Acc:841815]
AT1G54050	7.18	7.83	8.8	4516.52	5222.39	4559.74	9.2301	3.14e-05	AT1G54050	HSP20-like chaperones superfamily protein [Source:NCBI gene (formerly Entrezgene);Acc:841843]
AT1G54100	63.52	70.42	59.54	531.87	524.77	418.1	2.9302	0.000319485	ALDH7B4	aldehyde dehydrogenase 7B4 [Source:NCBI gene (formerly Entrezgene);Acc:841849]
AT1G54160	1.12	1.7	1.74	6.94	7.62	7.96	2.3041	7.71e-05	NF-YA5	nuclear factor Y, subunit A5 [Source:NCBI gene (formerly Entrezgene);Acc:841856]
AT1G54680	5.24	3.97	7.81	13.06	13.41	14.16	1.25531	0.00258645	AT1G54680	translation initiation factor 3 subunit I [Source:NCBI gene (formerly Entrezgene);Acc:841909]
AT1G54740	40.07	38.43	38.7	160.86	107.79	119.31	1.72694	0.0050013	AT1G54740	FANTASTIC four-like protein (DUF3049) [Source:NCBI gene (formerly Entrezgene);Acc:841915]
AT1G55300	15.96	14.04	15.66	90.61	92.96	102.43	2.64701	2.58e-05	TAF7	TBP-associated factor 7 [Source:NCBI gene (formerly Entrezgene);Acc:841975]
AT1G55310	32.99	23.59	24.77	136.63	144.78	135.66	2.35808	1.11e-05	SCL33	SC35-like splicing factor 33 [Source:NCBI gene (formerly Entrezgene);Acc:841976]
AT1G55510	6.45	8.16	7.56	50.46	46.84	38.91	2.61915	0.000384479	BCDH BETA1	branched-chain alpha-keto acid decarboxylase E1 beta subunit [Source:NCBI gene (formerly Entrezgene);Acc:841998]
AT1G55530	29.28	30.33	29.68	379.23	386.93	386.84	3.69075	1.66e-08	AT1G55530	RING/U-box superfamily protein [Source:NCBI gene (formerly Entrezgene);Acc:842000]
AT1G55810	11.65	13.44	11.67	31.52	35.41	30.48	1.40593	0.000233389	UKL3	uridine kinase-like 3 [Source:NCBI gene (formerly Entrezgene);Acc:842031]
AT1G56170	11.62	12.27	11.73	112.1	139.16	97.16	3.29007	0.00105927	NF-YC2	nuclear factor Y, subunit C2 [Source:NCBI gene (formerly Entrezgene);Acc:842070]
AT1G56200	114.95	93.96	103.44	220.6	215.76	229.42	1.09188	8.47e-05	EMB1303	embryo defective 1303 [Source:NCBI gene (formerly Entrezgene);Acc:842073]
AT1G56220	483.69	496.55	490.52	2037.27	1668.71	1699.4	1.87783	0.000374395	AT1G56220	Dormancy/auxin associated family protein [Source:NCBI gene (formerly Entrezgene);Acc:842075]
AT1G56280	703.15	574.24	656.32	1468.16	1306.37	1371.74	1.10044	0.000255383	DI19	drought-induced 19 [Source:NCBI gene (formerly Entrezgene);Acc:842081]
AT1G56300	16.46	20.98	17.29	44.14	39.83	42.93	1.21329	0.000220067	AT1G56300	Chaperone DnaJ-domain superfamily protein [Source:NCBI gene (formerly Entrezgene);Acc:842083]
AT1G56440	5.47	5.92	5.78	20.87	21.1	17.84	1.8005	0.000178135	TPR5	Tetratricopeptide repeat (TPR)-like superfamily protein [Source:NCBI gene (formerly Entrezgene);Acc:842097]
AT1G56600	20.69	18.14	16.17	115.62	147.08	106.72	2.74776	0.00104477	GolS2	galactinol synthase 2 [Source:NCBI gene (formerly Entrezgene);Acc:842114]
AT1G57630	1.2	1.3	0.93	5.59	6.29	7.38	2.48933	0.000581748	AT1G57630	Toll-Interleukin-Resistance (TIR) domain family protein [Source:NCBI gene (formerly Entrezgene);Acc:842139]
AT1G58180	27.45	30.58	28.51	71.69	60.73	56.72	1.12802	0.00170132	BCA6	beta carbonic anhydrase 6 [Source:NCBI gene (formerly Entrezgene);Acc:842185]
AT1G58889	0.42	0	0.28	6.64	3.84	3.64	4.33424	0.0101661
AT1G59265	0	0.83	0.55	4.7	6.14	5.65	3.57885	0.000497094
AT1G59860	3.35	3.37	2.81	11169.4	12151.6	12535.5	11.8775	8e-06	AT1G59860	HSP20-like chaperones superfamily protein [Source:NCBI gene (formerly Entrezgene);Acc:842280]
AT1G59865	0.22	0	0	52.15	29.87	44.71	9.17004	0.00299305	AT1G59865	transmembrane protein [Source:NCBI gene (formerly Entrezgene);Acc:2745837]
AT1G59900	72.64	78.16	80.66	213.5	199.14	203.13	1.41163	1.26e-05	E1 ALPHA	pyruvate dehydrogenase complex E1 alpha subunit [Source:NCBI gene (formerly Entrezgene);Acc:842284]
AT1G59980	2.86	2.41	1.88	12.28	10.65	12.82	2.32193	0.000179014	ARL2	ARG1-like 2 [Source:NCBI gene (formerly Entrezgene);Acc:842292]
AT1G60170	40.13	37	37.1	94.42	86.07	90.73	1.24752	3.74e-05	emb1220	pre-mRNA processing ribonucleoprotein binding region-containing protein [Source:NCBI gene (formerly Entrezgene);Acc:842312]
AT1G60190	9.71	11.32	7.91	57.82	59.21	38.6	2.42698	0.00328005	PUB19	ARM repeat superfamily protein [Source:NCBI gene (formerly Entrezgene);Acc:842314]
AT1G60730	16.23	17.88	15.18	69.99	60.12	54.16	1.90245	0.000655688	AT1G60730	NAD(P)-linked oxidoreductase superfamily protein [Source:NCBI gene (formerly Entrezgene);Acc:842367]
AT1G60740	2.35	2.42	1.58	14.94	8.7	6.61	2.25211	0.0339989	AT1G60740	Thioredoxin superfamily protein [Source:NCBI gene (formerly Entrezgene);Acc:842368]
AT1G61340	2.48	3.38	3.68	316.84	421.1	279.45	6.73667	0.00137128	FBS1	F-box family protein [Source:NCBI gene (formerly Entrezgene);Acc:842428]
AT1G61620	30.97	30.39	33.39	76.12	74.4	70.22	1.22015	2.91e-05	AT1G61620	phosphoinositide binding protein [Source:NCBI gene (formerly Entrezgene);Acc:842458]
AT1G62420	1.03	2.08	2.2	7.33	6.5	10.56	2.19951	0.00793529	AT1G62420	DUF506 family protein (DUF506) [Source:NCBI gene (formerly Entrezgene);Acc:842540]
AT1G62480	429.99	375	396.1	1644.04	1133.21	1966.74	1.98176	0.0083014	AT1G62480	Vacuolar calcium-binding protein-like protein [Source:NCBI gene (formerly Entrezgene);Acc:842545]
AT1G62730	6.42	6.49	5.44	33.34	39.62	36.26	2.57339	8.07e-05	AT1G62730	Terpenoid synthases superfamily protein [Source:NCBI gene (formerly Entrezgene);Acc:842571]
AT1G62740	36.45	38.5	37	218.18	203.69	195.08	2.4623	1.55e-05	Hop2	stress-inducible protein [Source:NCBI gene (formerly Entrezgene);Acc:842572]
AT1G63800	37.16	36.48	39.3	107.64	113.79	126.3	1.62241	0.000147337	UBC5	ubiquitin-conjugating enzyme 5 [Source:NCBI gene (formerly Entrezgene);Acc:842683]
AT1G64040	38.9	37.22	39.51	98.55	94.29	101.89	1.34988	1.32e-05	TOPP3	type one serine/threonine protein phosphatase 3 [Source:NCBI gene (formerly Entrezgene);Acc:842708]
AT1G64230	405.66	353.05	376.04	1891.23	1633.8	1829.33	2.23834	5.87e-05	UBC28	ubiquitin-conjugating enzyme 28 [Source:NCBI gene (formerly Entrezgene);Acc:842728]
AT1G64660	29.19	23.63	31.7	141.47	126.17	130.7	2.23664	3.4e-05	MGL	methionine gamma-lyase [Source:NCBI gene (formerly Entrezgene);Acc:842774]
AT1G64740	37.06	35.3	34.34	75.5	65.88	79.28	1.04826	0.000731935	TUA1	alpha-1 tubulin [Source:NCBI gene (formerly Entrezgene);Acc:842782]
AT1G65346	3.8	0	0	5.01	8.51	5.9	2.35347	0.034043	AT1G65346
AT1G65347	2.3	1.36	1.69	13.16	6.62	8.72	2.41335	0.016641
AT1G65970	58.33	56.05	48.54	1815.14	1737.22	2181.57	5.13729	0.000171574	TPX2	thioredoxin-dependent peroxidase 2 [Source:NCBI gene (formerly Entrezgene);Acc:842909]
AT1G65980	315.76	302.17	294.35	843.93	862.08	813.82	1.46578	4.07e-06	TPX1	thioredoxin-dependent peroxidase 1 [Source:NCBI gene (formerly Entrezgene);Acc:842910]
AT1G66040	0.31	0.14	0.26	2.44	1.42	2.45	3.15175	0.00567465	VIM4	Zinc finger (C3HC4-type RING finger) family protein [Source:NCBI gene (formerly Entrezgene);Acc:842917]
AT1G66060	0.06	0	0.19	0.98	1.83	1.54	4.12102	0.00590543	AT1G66060
AT1G66080	8.04	7.22	6.7	598.87	641.05	634.96	6.41578	1.24e-06	AT1G66080	hikeshi-like protein [Source:NCBI gene (formerly Entrezgene);Acc:842922]
AT1G66090	1.13	1.48	0.67	13.86	15.9	24.13	4.03825	0.00584918	AT1G66090	Disease resistance protein (TIR-NBS class) [Source:NCBI gene (formerly Entrezgene);Acc:842923]
AT1G66500	5.5	8.1	4.91	65.73	72.9	98.18	3.67735	0.00181803	AT1G66500	Pre-mRNA cleavage complex II [Source:NCBI gene (formerly Entrezgene);Acc:842968]
AT1G66510	4.49	7.4	6.13	53.66	48.33	54.92	3.12227	2.95e-05	AT1G66510	AAR2 protein family [Source:NCBI gene (formerly Entrezgene);Acc:842969]
AT1G66680	22.92	23.74	25.18	52.8	52.82	51.18	1.12607	4.96e-06	AR401	S-adenosyl-L-methionine-dependent methyltransferases superfamily protein [Source:NCBI gene (formerly Entrezgene);Acc:842986]
AT1G67360	39.05	39.21	38.13	810.3	840.79	852.39	4.4269	3.71e-07	AT1G67360	Rubber elongation factor protein (REF) [Source:NCBI gene (formerly Entrezgene);Acc:843057]
AT1G67365	9.26	6.79	7.88	92.84	98.85	89.51	3.5547	7.01e-06	AT1G67365	ncRNA [Source:NCBI gene (formerly Entrezgene);Acc:5007838]
AT1G67920	18.76	14.02	16.22	52.34	61.71	42.09	1.67199	0.00359521	AT1G67920
AT1G67980	0.65	0.58	0.21	15.28	10.71	8.97	4.60156	0.00407157	CCOAMT	caffeoyl-CoA 3-O-methyltransferase [Source:NCBI gene (formerly Entrezgene);Acc:843126]
AT1G68140	30.49	25.94	23.42	88.5	83.03	84.79	1.68258	2.34e-05	AT1G68140	zinc finger/BTB domain protein, putative (DUF1644) [Source:NCBI gene (formerly Entrezgene);Acc:843142]
AT1G68230	13.66	8.76	15.97	43.29	33.4	38.72	1.58797	0.00196353	AT1G68230	Reticulon family protein [Source:NCBI gene (formerly Entrezgene);Acc:843152]
AT1G68930	1.27	1.1	1.01	6.09	4.19	4.05	2.08394	0.00528981	AT1G68930	pentatricopeptide (PPR) repeat-containing protein [Source:NCBI gene (formerly Entrezgene);Acc:843226]
AT1G68945	401.27	366.5	412.43	985.61	930.06	1008.29	1.30889	2.77e-05	AT1G68945
AT1G69485	1	0.29	0.48	1.36	1.15	1.29	1.10225	0.0375949	AT1G69485	Ribosomal L32p protein family [Source:NCBI gene (formerly Entrezgene);Acc:843281]
AT1G69490	9.42	7.71	9.91	28.85	27.65	29.71	1.67276	2.51e-05	NAP	NAC-like, activated by AP3/PI [Source:NCBI gene (formerly Entrezgene);Acc:843282]
AT1G69570	5.19	5.05	5.72	13.77	11.28	11.44	1.19304	0.0011809	AT1G69570	Dof-type zinc finger DNA-binding family protein [Source:NCBI gene (formerly Entrezgene);Acc:843293]
AT1G69840	25.81	26.68	24.22	54.84	52.79	61	1.13637	0.000283552	AT1G69840	SPFH/Band 7/PHB domain-containing membrane-associated protein family [Source:NCBI gene (formerly Entrezgene);Acc:843320]
AT1G69920	0.26	0.46	0.25	2.11	1.16	1.74	2.36875	0.00911443	GSTU12	glutathione S-transferase TAU 12 [Source:NCBI gene (formerly Entrezgene);Acc:843328]
AT1G70185	100.96	52.69	67.6	152.14	196.34	184.43	1.26821	0.0059109	AT1G70185	ncRNA [Source:NCBI gene (formerly Entrezgene);Acc:6240821]
AT1G70300	10.39	10.82	8.89	34.05	32.39	25.55	1.61171	0.00150253	KUP6	K+ uptake permease 6 [Source:NCBI gene (formerly Entrezgene);Acc:843366]
AT1G70560	7.38	5.44	6.26	15.27	19.46	19.49	1.50676	0.00148926	TAA1	tryptophan aminotransferase of Arabidopsis 1 [Source:NCBI gene (formerly Entrezgene);Acc:843393]
AT1G70620	4.44	7.2	5.8	13.46	14.67	11.94	1.20012	0.00254797	AT1G70620	cyclin-like protein [Source:NCBI gene (formerly Entrezgene);Acc:843399]
AT1G71000	0.67	0.78	0.13	632.97	797.76	653.63	10.3655	0.000179665	AT1G71000	Chaperone DnaJ-domain superfamily protein [Source:NCBI gene (formerly Entrezgene);Acc:843439]
AT1G71330	0.95	0.6	1.18	3.31	3.5	3.34	1.89451	0.000157743	NAP5	non-intrinsic ABC protein 5 [Source:NCBI gene (formerly Entrezgene);Acc:843474]
AT1G71730	40.87	49.1	51.9	117.12	118.8	105.28	1.26605	0.000248907	AT1G71730
AT1G72060	0.99	0.86	1.55	120.27	99.34	124.22	6.66002	0.00012482	AT1G72060	serine-type endopeptidase inhibitor [Source:NCBI gene (formerly Entrezgene);Acc:843537]
AT1G72416	6.43	8.26	5.78	119.65	91.11	116.43	3.99855	0.00035065	AT1G72416	Chaperone DnaJ-domain superfamily protein [Source:NCBI gene (formerly Entrezgene);Acc:3767688]
AT1G72540	0	0.55	0.46	1.84	1.43	1.87	2.34741	0.00342282	AT1G72540	Protein kinase superfamily protein [Source:NCBI gene (formerly Entrezgene);Acc:843586]
AT1G72660	0.3	0	0.37	27.62	35.86	36.59	7.22263	0.00032516	AT1G72660	P-loop containing nucleoside triphosphate hydrolases superfamily protein [Source:NCBI gene (formerly Entrezgene);Acc:843598]
AT1G72680	22.22	28.29	21.4	91.54	96.37	70.38	1.84473	0.00168166	CAD1	cinnamyl-alcohol dehydrogenase [Source:NCBI gene (formerly Entrezgene);Acc:843600]
AT1G72760	0.2	0.03	0	0.5	0.92	0.66	3.17688	0.0108985	AT1G72760	Protein kinase superfamily protein [Source:NCBI gene (formerly Entrezgene);Acc:843608]
AT1G72900	12.32	18.01	9.98	42.53	36.91	48.32	1.66423	0.00200476	AT1G72900	Toll-Interleukin-Resistance (TIR) domain-containing protein [Source:NCBI gene (formerly Entrezgene);Acc:843621]
AT1G73120	122.24	59.01	94.26	143.84	226.53	263.92	1.20304	0.0400932	AT1G73120	F-box/RNI superfamily protein [Source:NCBI gene (formerly Entrezgene);Acc:843643]
AT1G73250	10.71	10.66	11.93	22.61	18.83	25.94	1.0168	0.00561187	GER1	GDP-4-keto-6-deoxymannose-3,5-epimerase-4-reductase 1 [Source:NCBI gene (formerly Entrezgene);Acc:843659]
AT1G73260	40.31	35.71	22.72	76.63	66.5	68.2	1.09779	0.00360027	KTI1	kunitz trypsin inhibitor 1 [Source:NCBI gene (formerly Entrezgene);Acc:843660]
AT1G73380	8.59	6.34	5.55	13.63	17.51	16.96	1.23182	0.00371493	AT1G73380
AT1G73480	24.67	27.67	21.3	175.58	171.71	143.95	2.73787	0.000162479	AT1G73480	alpha/beta-Hydrolases superfamily protein [Source:NCBI gene (formerly Entrezgene);Acc:843683]
AT1G74300	7.74	8.32	6.87	84.92	61.65	67.08	3.21994	0.000833594	AT1G74300	alpha/beta-Hydrolases superfamily protein [Source:NCBI gene (formerly Entrezgene);Acc:843770]
AT1G74310	4.19	6.49	3.99	5227.77	5357.6	5303.49	10.0809	1.54e-08	HSP101	heat shock protein 101 [Source:NCBI gene (formerly Entrezgene);Acc:843771]
AT1G74320	10.29	10.05	11.59	81.27	78.8	82.28	2.92411	4.16e-07	AT1G74320	Protein kinase superfamily protein [Source:NCBI gene (formerly Entrezgene);Acc:843772]
AT1G74910	53.04	51.86	52.9	116.98	126.49	97.92	1.11332	0.00189329	AT1G74910	ADP-glucose pyrophosphorylase family protein [Source:NCBI gene (formerly Entrezgene);Acc:843830]
AT1G75180	36.87	29.31	34.93	80.46	90.16	75.33	1.28244	0.000596889	AT1G75180	Erythronate-4-phosphate dehydrogenase family protein [Source:NCBI gene (formerly Entrezgene);Acc:843855]
AT1G75860	11.02	11.26	8.24	17.44	39.6	28.71	1.49038	0.0466174	AT1G75860	DNA ligase [Source:NCBI gene (formerly Entrezgene);Acc:843919]
AT1G76190	5.04	6.95	6.52	15.15	14.96	10.19	1.12247	0.0135163	AT1G76190	SAUR-like auxin-responsive protein family [Source:NCBI gene (formerly Entrezgene);Acc:843952]
AT1G76490	118.47	117.99	108.29	767.21	701.8	836.22	2.74129	7.4e-05	HMG1	hydroxy methylglutaryl CoA reductase 1 [Source:NCBI gene (formerly Entrezgene);Acc:843982]
AT1G76920	14.39	14.39	13.54	31.74	28.16	33.48	1.14177	0.000433145	AT1G76920	F-box family protein [Source:NCBI gene (formerly Entrezgene);Acc:844027]
AT1G76990	34.67	35.86	36.96	91.85	85.97	83.12	1.27952	4.27e-05	ACR3	ACT domain repeat 3 [Source:NCBI gene (formerly Entrezgene);Acc:844035]
AT1G77000	5.98	6.02	4.7	46.62	46.82	44.95	3.05082	6.43e-07	SKP2B	RNI-like superfamily protein [Source:NCBI gene (formerly Entrezgene);Acc:844036]
AT1G77010	0.46	0.53	0.68	2.12	1.52	1.54	1.6331	0.00484212	AT1G77010	Pentatricopeptide repeat (PPR) superfamily protein [Source:NCBI gene (formerly Entrezgene);Acc:844037]
AT1G77760	182.38	192.84	202.21	469.56	523.17	376.7	1.24586	0.00361944	NIA1	nitrate reductase 1 [Source:NCBI gene (formerly Entrezgene);Acc:844112]
AT1G78070	27.26	34.27	25.17	116.42	125.84	100.86	1.98461	0.000391216	AT1G78070	Transducin/WD40 repeat-like superfamily protein [Source:NCBI gene (formerly Entrezgene);Acc:844142]
AT1G78080	39.15	45.91	31.95	156.53	137.37	141.16	1.89458	0.000117869	RAP2.4	related to AP2 4 [Source:NCBI gene (formerly Entrezgene);Acc:844143]
AT1G78150	59.36	53.21	65.59	192.05	177.41	195.18	1.66416	3.92e-05	AT1G78150	N-lysine methyltransferase [Source:NCBI gene (formerly Entrezgene);Acc:844151]
AT1G78310	3.47	3.46	3.39	8.79	6.51	7.65	1.15305	0.00307558	AT1G78310	VQ motif-containing protein [Source:NCBI gene (formerly Entrezgene);Acc:844166]
AT1G78380	805.9	774.98	689.58	1910.33	2049.6	1872.08	1.36101	5.03e-05	GSTU19	glutathione S-transferase TAU 19 [Source:NCBI gene (formerly Entrezgene);Acc:844174]
AT1G78390	0.18	0.2	0.22	2.75	3.4	2.32	3.81933	0.00112399	NCED9	nine-cis-epoxycarotenoid dioxygenase 9 [Source:NCBI gene (formerly Entrezgene);Acc:844175]
AT1G78600	20.53	22.52	15.94	69.58	73.65	75.95	1.89357	3.83e-05	LZF1	light-regulated zinc finger protein 1 [Source:NCBI gene (formerly Entrezgene);Acc:844196]
AT1G78700	6.79	6.51	7.83	17.66	11.24	13.64	1.00953	0.0203696	BEH4	BES1/BZR1 homolog 4 [Source:NCBI gene (formerly Entrezgene);Acc:844206]
AT1G78910	1.54	2.09	2.58	5.12	4.43	4.91	1.2194	0.00163168	AT1G78910	Pseudouridine synthase family protein [Source:NCBI gene (formerly Entrezgene);Acc:844229]
AT1G79550	230.62	226.16	220.2	658.06	666.96	646.09	1.54182	3.61e-07	PGK	phosphoglycerate kinase [Source:NCBI gene (formerly Entrezgene);Acc:844293]
AT1G79590	22.34	24.02	16.98	65.66	51.94	63.1	1.51241	0.00115385	SYP52	syntaxin of plants 52 [Source:NCBI gene (formerly Entrezgene);Acc:844297]
AT1G79700	10.46	9	11.05	52.12	41.73	61.46	2.3478	0.00191239	WRI4	Integrase-type DNA-binding superfamily protein [Source:NCBI gene (formerly Entrezgene);Acc:844309]
AT1G79840	6.73	6.69	6.02	18.16	16.06	14.66	1.33022	0.000710752	GL2	HD-ZIP IV family of homeobox-leucine zipper protein with lipid-binding START domain-containing protein [Source:NCBI gene (formerly Entrezgene);Acc:844323]
AT1G79880	6.79	6.16	7.63	14.72	12.12	14.49	1.00595	0.00177189	La2	RNA recognition motif (RRM)-containing protein [Source:NCBI gene (formerly Entrezgene);Acc:844327]
AT1G79920	69.11	72.95	68.2	1046.32	925.64	963.63	3.8034	1.41e-05	Hsp70-15	Heat shock protein 70 (Hsp 70) family protein [Source:NCBI gene (formerly Entrezgene);Acc:844332]
AT1G79930	53.95	59.49	57.24	136.04	127.83	128.89	1.20235	1.69e-05	HSP91	heat shock protein 91 [Source:NCBI gene (formerly Entrezgene);Acc:844333]
AT1G80160	0.97	0.72	1.38	45.02	32.21	28.47	5.10559	0.002414	GLYI7	Lactoylglutathione lyase / glyoxalase I family protein [Source:NCBI gene (formerly Entrezgene);Acc:844356]
AT1G80190	4.69	4.55	4.79	21.69	23.08	16.52	2.12714	0.00139635	PSF1	partner of SLD five 1 [Source:NCBI gene (formerly Entrezgene);Acc:844359]
AT1G80440	35.05	29.13	32.78	90.1	76.15	104.26	1.48022	0.00222374	AT1G80440	Galactose oxidase/kelch repeat superfamily protein [Source:NCBI gene (formerly Entrezgene);Acc:844383]
AT1G80570	2.04	1.26	1.39	5.89	5.41	7.59	2.00996	0.00254829	AT1G80570	RNI-like superfamily protein [Source:NCBI gene (formerly Entrezgene);Acc:844396]
AT1G80840	1.11	3.37	1.33	6.48	4.48	6.09	1.55316	0.0165901	WRKY40	WRKY DNA-binding protein 40 [Source:NCBI gene (formerly Entrezgene);Acc:844423]
AT1G80920	211.31	219.35	250.86	995.87	790.77	854.34	1.95425	0.000453651	J8	Chaperone DnaJ-domain superfamily protein [Source:NCBI gene (formerly Entrezgene);Acc:844432]
AT2G00340	6.01	3.28	0	13.66	31.95	43.18	3.25665	0.0391817
AT2G00480	83.8	82.63	83.77	195.31	165.73	199.75	1.16438	0.000634781
AT2G00490	29.82	27.41	31.41	66.06	61.92	63.38	1.11026	3.42e-05
AT2G00500	47.45	48.39	48.06	120.9	106.73	117.04	1.26015	9.4e-05
AT2G00510	35.58	40.69	26.87	93.88	79.58	99.02	1.40155	0.00133986
AT2G00520	11.51	12.03	12.78	45.86	45.95	47.78	1.94236	1.18e-06
AT2G00670	15556.6	9281.43	10429.3	24447.3	25555.8	24296.8	1.07503	0.00272114
AT2G00840	10.4	8.53	11.77	181.04	127.3	152.68	3.90852	0.000767503
AT2G01008	585.18	526.32	484.94	3217.44	2827.73	2851.7	2.47844	4.71e-05	AT2G01008	maternal effect embryo arrest protein [Source:NCBI gene (formerly Entrezgene);Acc:6241151]
AT2G01080	6.56	8.03	9.34	25.81	18.69	19.26	1.41383	0.00538686	AT2G01080	Late embryosis abundant (LEA) hydroxyproline-rich glycoprotein family [Source:NCBI gene (formerly Entrezgene);Acc:814636]
AT2G01100	29.35	24.87	27.94	64.59	51.31	63.94	1.13021	0.00196884	AT2G01100	FAM133-like protein [Source:NCBI gene (formerly Entrezgene);Acc:814639]
AT2G01190	2.52	2.35	3.04	5.47	5.95	6.55	1.18384	0.000865596	PDE331	Octicosapeptide/Phox/Bem1p family protein [Source:NCBI gene (formerly Entrezgene);Acc:814647]
AT2G01390	1.46	1.57	1.7	8.17	5.95	6.94	2.15459	0.00108517	EMB3111	Tetratricopeptide repeat (TPR)-like superfamily protein [Source:NCBI gene (formerly Entrezgene);Acc:814667]
AT2G01400	5.44	6.6	5.57	15.49	14.14	15.57	1.35993	9.99e-05	AT2G01400
AT2G01530	201.55	199.18	161.15	442.34	382.41	398.84	1.12279	0.000572065	MLP329	MLP-like protein 329 [Source:NCBI gene (formerly Entrezgene);Acc:814682]
AT2G02390	56.27	59.26	47.25	110.67	124.21	93.29	1.01152	0.00464217	GSTZ1	glutathione S-transferase zeta 1 [Source:NCBI gene (formerly Entrezgene);Acc:814770]
AT2G02570	22.14	27.24	25.27	48.28	55.81	46.42	1.01165	0.0014407	AT2G02570	nucleic acid binding/RNA binding protein [Source:NCBI gene (formerly Entrezgene);Acc:814787]
AT2G02750	1.7	1.04	1.28	4.59	4.91	4.51	1.80119	0.000128563	AT2G02750	Pentatricopeptide repeat (PPR) superfamily protein [Source:NCBI gene (formerly Entrezgene);Acc:814804]
AT2G02760	49.33	55.56	47.84	188.93	179.04	171.34	1.82013	2.13e-05	UBC2	ubiquiting-conjugating enzyme 2 [Source:NCBI gene (formerly Entrezgene);Acc:814805]
AT2G02930	0.6	0.11	0.12	4.38	5.2	5.44	4.17763	0.000192389	GSTF3	glutathione S-transferase F3 [Source:NCBI gene (formerly Entrezgene);Acc:814822]
AT2G03760	11.89	10.36	11.13	61.41	52.38	49.12	2.28702	0.000309057	SOT12	sulfotransferase 12 [Source:NCBI gene (formerly Entrezgene);Acc:814903]
AT2G04040	2.56	2.96	1.04	12.61	9.39	10.52	2.30956	0.00145958	DTX1	MATE efflux family protein [Source:NCBI gene (formerly Entrezgene);Acc:814938]
AT2G04050	0.39	1.16	0.7	10.13	7.96	6.27	3.43652	0.00294217	AT2G04050	MATE efflux family protein [Source:NCBI gene (formerly Entrezgene);Acc:814939]
AT2G04135	0.17	0	0	12.88	14.93	18.65	8.09431	0.000797959
AT2G04295	1.07	1.69	0.59	2.72	4.85	3.74	1.75537	0.0186015	AT2G04295	ncRNA [Source:NCBI gene (formerly Entrezgene);Acc:28717560]
AT2G04375	3206.54	1973.51	2192.58	6462.26	6884.33	6062.8	1.3965	0.000858265	U2.10	ncRNA [Source:NCBI gene (formerly Entrezgene);Acc:28717567]
AT2G04455	1618.66	1598.35	2113.46	4200.62	3748.21	2938.9	1.03037	0.0102891	U2.10b/12	ncRNA [Source:NCBI gene (formerly Entrezgene);Acc:28717570]
AT2G04890	6.09	6.56	6.48	17.39	13.96	17.89	1.36399	0.00128046	SCL21	SCARECROW-like 21 [Source:NCBI gene (formerly Entrezgene);Acc:815036]
AT2G05155	3.67	3.37	4.88	8.58	7.32	9.04	1.06508	0.00327935	AT2G05155	ncRNA [Source:NCBI gene (formerly Entrezgene);Acc:28717629]
AT2G05195	82.17	75.41	77.66	173.09	139.34	171.01	1.0392	0.00173065
AT2G05215	22.46	22.3	18.99	56.18	34.94	49.37	1.13997	0.0158622	AT2G05215	ncRNA [Source:NCBI gene (formerly Entrezgene);Acc:28717633]
AT2G05225	47.27	89.27	51.98	120.54	124.62	163.56	1.1164	0.018385
AT2G05235	44.85	47.56	100.45	150.29	169.68	230.45	1.51298	0.016822
AT2G05245	1.14	0	2.06	10.65	8.8	6.91	3.04221	0.00332092	AT2G05245	ncRNA [Source:NCBI gene (formerly Entrezgene);Acc:28717636]
AT2G05255	54.62	22.06	36.37	117.73	112.14	160.18	1.7867	0.00664745	AT2G05255	ncRNA [Source:NCBI gene (formerly Entrezgene);Acc:28717637]
AT2G05280	0.09	0.02	0.13	0.21	0.18	0.29	1.5025	0.0331498
AT2G05295	202.34	213.4	170.82	423.48	329.6	581.68	1.18623	0.028814
AT2G05325	16.93	23.54	19.09	69.68	64.42	65.75	1.7465	4.86e-05
AT2G05345	118.21	93.73	108.11	237.97	221.63	244.33	1.13713	0.000199062
AT2G05365	0	0.58	0.59	4.96	6.64	8.87	4.12893	0.00499681	AT2G05365	ncRNA [Source:NCBI gene (formerly Entrezgene);Acc:28717643]
AT2G05375	138.3	96.75	87.44	271.5	279.34	220.05	1.25727	0.0035409
AT2G05385	208.22	202.96	207.76	500.05	379.05	452.63	1.10543	0.00252246
AT2G06835	85.25	68.92	76.54	253.16	199.85	180.25	1.45672	0.00383523	AT2G06835	ncRNA [Source:NCBI gene (formerly Entrezgene);Acc:28717748]
AT2G06950	3.07	3.5	3.73	9.85	8.84	8.86	1.41941	0.000117587
AT2G07599	13.45	8.97	12.63	29.46	23.58	28.21	1.21295	0.00241324	AT2G07599
AT2G07633	7.7	6.37	7.17	15.43	13.36	15.98	1.07575	0.000900535	AT2G07633	NADH-plastoqui oxidoreductase subunit [Source:NCBI gene (formerly Entrezgene);Acc:28717818]
AT2G07641	88.86	77.85	83.37	221.44	192.87	234.02	1.37434	0.000456541	AT2G07641
AT2G07648	4.97	4.59	4.5	13.28	7.42	9.59	1.10724	0.0344588	AT2G07648
AT2G07652	3.98	1.78	1.16	5.8	7.02	7.26	1.53692	0.0105508	AT2G07652
AT2G07655	51.87	49.16	34.05	95.98	84.41	105.88	1.08356	0.00374976	AT2G07655
AT2G07662	3.1	1.67	5.22	14.06	10.83	8.07	1.72216	0.0191014	AT2G07662
AT2G07669	22.08	14.48	21.39	55.26	50.4	51.81	1.4422	0.000300215	AT2G07669
AT2G07671	18455.5	17983.1	17965	37022.7	36033.6	39503.5	1.04892	4.96e-05	AT2G07671	ATP synthase subunit C family protein [Source:NCBI gene (formerly Entrezgene);Acc:815343]
AT2G07672	7.2	7.07	7.61	19.76	14.8	14.29	1.15875	0.00683424	AT2G07672
AT2G07675	627.95	628.7	608.48	1376.17	1116.96	1474.94	1.08916	0.00280199	AT2G07675	Ribosomal protein S12/S23 family protein [Source:NCBI gene (formerly Entrezgene);Acc:815348]
AT2G07682	1.31	1.1	1.35	4.2	3.65	3.61	1.6078	0.000236522
AT2G07683	21.87	16.22	17.15	43.64	35.55	40.75	1.11853	0.00184552
AT2G07685	2.65	2.49	2.07	11.39	8.4	7.53	1.92189	0.00476416
AT2G07686	6.56	5.77	6.27	21.13	16.42	20.51	1.64224	0.000921658
AT2G07687	1208.23	1121.28	1140.79	2600.63	2308.56	2596.85	1.11299	0.000178426	AT2G07687	Cytochrome c oxidase, subunit III [Source:NCBI gene (formerly Entrezgene);Acc:815364]
AT2G07689	365.78	323.92	317.71	872.13	794.48	979.19	1.39305	0.000603721	AT2G07689	NADH-Ubiqui/plastoqui (complex I) protein [Source:NCBI gene (formerly Entrezgene);Acc:815366]
AT2G07691	0	0.37	0.38	19.32	13	11.41	5.86559	0.00407109	AT2G07691
AT2G07693	5.18	4.91	4.53	18.8	14.96	18.12	1.82724	0.000488669
AT2G07695	165.8	139	150.67	347.33	359.92	382.61	1.25871	8.14e-05	AT2G07695	Cytochrome C oxidase subunit II-like, transmembrane domain-containing protein [Source:NCBI gene (formerly Entrezgene);Acc:815371]
AT2G07697	3.56	3.96	3.59	8.73	6.91	8.35	1.11057	0.00165301
AT2G07698	1723.89	1586.08	1589.91	3857.49	3571.12	4152.74	1.24099	0.000214298	AT2G07698	ATPase, F1 complex, alpha subunit protein [Source:NCBI gene (formerly Entrezgene);Acc:815374]
AT2G07701	13.23	7.2	9.92	33.52	26.3	27.1	1.51799	0.00279208	AT2G07701
AT2G07702	2.98	3.6	3.76	22.99	20.45	21.92	2.66017	1.88e-05	AT2G07702
AT2G07704	5.61	4	6.11	29.17	22.41	34.59	2.45458	0.00279429
AT2G07706	4.15	4.77	4.13	22.65	16.26	21.12	2.20163	0.00127376	AT2G07706
AT2G07708	140.01	118.6	125.22	263.62	234.38	272.45	1.00523	0.0006041	AT2G07708
AT2G07715	70.99	60.51	60.84	138.02	127.09	150.17	1.11043	0.000582633	AT2G07715	Nucleic acid-binding, OB-fold-like protein [Source:NCBI gene (formerly Entrezgene);Acc:815389]
AT2G07718	32.56	28.18	31.55	82.76	71.06	84.32	1.36756	0.000377721	AT2G07718	Cytochrome b/b6 protein [Source:NCBI gene (formerly Entrezgene);Acc:28717841]
AT2G07722	12.35	15.37	13.72	77.19	62.44	61.29	2.27753	0.000513283	AT2G07722	transmembrane protein [Source:NCBI gene (formerly Entrezgene);Acc:815395]
AT2G07725	306.83	306.71	300.85	695.19	582.26	670.51	1.09108	0.000554649	rpl5
AT2G07727	624.54	572.67	564.76	1416.07	1258.71	1486.04	1.23968	0.000331116	AT2G07727	cytochrome b [Source:NCBI gene (formerly Entrezgene);Acc:815400]
AT2G07734	119.78	106.09	113.71	244.77	212.86	239.36	1.03739	0.000360268	AT2G07734	Alpha-L RNA-binding motif/Ribosomal protein S4 family protein [Source:NCBI gene (formerly Entrezgene);Acc:815406]
AT2G07735	3.06	13.16	6.24	20.1	15.19	27.08	1.47349	0.0433434
AT2G07737	6.95	7.19	7.88	17.16	15.43	15.89	1.13858	0.000114818
AT2G07741	1375.42	1248.15	1312.07	3068.9	2865.74	3122.24	1.20242	3.86e-05	AT2G07741	ATPase, F0 complex, subunit A protein [Source:NCBI gene (formerly Entrezgene);Acc:815413]
AT2G07749	7.3	6.82	6.91	28.08	22.57	25.63	1.85886	0.000325777	AT2G07749	Mitovirus RNA-dependent RNA polymerase [Source:NCBI gene (formerly Entrezgene);Acc:815342]
AT2G07751	154.31	148.96	143.3	431.26	442.4	437.25	1.55361	3.64e-07	AT2G07751	NADH:ubiqui/plastoqui oxidoreductase, chain 3 protein [Source:NCBI gene (formerly Entrezgene);Acc:815347]
AT2G07767	22.54	8.15	19.12	53.19	43.79	44.73	1.50843	0.00435975
AT2G07768	78.11	58.78	55.48	138.79	141.22	162.87	1.20303	0.00131112	AT2G07768	Cytochrome C assembly protein [Source:NCBI gene (formerly Entrezgene);Acc:3767772]
AT2G07771	207.05	157.53	169.26	373.14	358.57	423.12	1.1132	0.00109237	ABCI5	Cytochrome C assembly protein [Source:NCBI gene (formerly Entrezgene);Acc:815357]
AT2G07785	105.84	94.37	94.45	208.36	196.78	231.43	1.11127	0.000468361	AT2G07785	NADH dehydrogenase family protein [Source:NCBI gene (formerly Entrezgene);Acc:2745467]
AT2G07795	1.76	1.73	1.62	11.03	9.89	9.01	2.5502	0.000146367	AT2G07795	transmembrane protein [Source:NCBI gene (formerly Entrezgene);Acc:3768238]
AT2G07835	66.28	71.43	78.06	213.61	185.46	224.82	1.5318	0.000367432	AT2G07835
AT2G08350	0	3.07	2.1	5.65	3.96	7.35	1.7139	0.0421008	AT2G08350	ncRNA [Source:NCBI gene (formerly Entrezgene);Acc:28717939]
AT2G08760	9579.02	6704.67	7813.31	20720.9	20357	21195.3	1.36976	0.000127917	AT2G08760	ncRNA [Source:NCBI gene (formerly Entrezgene);Acc:28718020]
AT2G08770	145267	103604	111964	312935	329011	342701	1.44827	0.000172319	AT2G08770	ncRNA [Source:NCBI gene (formerly Entrezgene);Acc:28718022]
AT2G08865	3.65	3.09	2.93	7.34	8.69	7.2	1.2644	0.000984404	AT2G08865	ncRNA [Source:NCBI gene (formerly Entrezgene);Acc:28718038]
AT2G09250	208672	176146	178288	466133	435072	495960	1.31103	0.000170357	AT2G09250	ncRNA [Source:NCBI gene (formerly Entrezgene);Acc:28718113]
AT2G10600	0.03	0.05	0.03	0.07	0.12	0.17	1.71049	0.0481834
AT2G11310	0.04	0.04	0.04	0.09	0.14	0.22	1.90689	0.043876
AT2G12490	3.67	5.01	3.75	10.03	7.78	8.58	1.08617	0.00412734
AT2G13960	1.78	3.18	1.79	7.18	4.63	6.56	1.44439	0.012497	AT2G13960	Homeodomain-like superfamily protein [Source:NCBI gene (formerly Entrezgene);Acc:815880]
AT2G14170	29.33	32.44	28.8	210.76	184.25	182.54	2.67284	6.07e-05	ALDH6B2	aldehyde dehydrogenase 6B2 [Source:NCBI gene (formerly Entrezgene);Acc:815903]
AT2G14878	128.86	99.52	111.89	366.23	332.4	361.8	1.6399	6.05e-05	AT2G14878	ncRNA [Source:NCBI gene (formerly Entrezgene);Acc:10723065]
AT2G15790	4.91	4.11	5	18.16	15.58	17.81	1.87849	0.000127573	SQN	peptidyl-prolyl cis-trans isomerase / cyclophilin-40 (CYP40) / rotamase [Source:NCBI gene (formerly Entrezgene);Acc:816074]
AT2G15880	0.73	0.94	0.34	6.62	7.31	6.12	3.31833	0.000100334	AT2G15880	Leucine-rich repeat (LRR) family protein [Source:NCBI gene (formerly Entrezgene);Acc:816084]
AT2G15890	104.91	130.76	107.3	336.02	300.98	318.76	1.47857	9.73e-05	MEE14	maternal effect embryo arrest 14 [Source:NCBI gene (formerly Entrezgene);Acc:816085]
AT2G15960	156.08	142.62	145.85	1598.12	1432.47	1640.57	3.39336	2.46e-05	AT2G15960	stress-induced protein [Source:NCBI gene (formerly Entrezgene);Acc:816091]
AT2G16250	5.15	4.76	5.82	14.53	10.36	13.31	1.28005	0.004206	AT2G16250	Leucine-rich repeat protein kinase family protein [Source:NCBI gene (formerly Entrezgene);Acc:816121]
AT2G16586	773.62	615.72	685.59	1163.96	1704.72	1289.25	1.0028	0.014953	AT2G16586	transmembrane protein [Source:NCBI gene (formerly Entrezgene);Acc:3768004]
AT2G16720	18.2	22.14	17.5	55.6	47.58	56.58	1.46577	0.000443266	MYB7	myb domain protein 7 [Source:NCBI gene (formerly Entrezgene);Acc:816173]
AT2G17036	0.67	0.53	0.95	4.21	3.12	2.05	2.12525	0.0192461	AT2G17036	F-box SKIP23-like protein (DUF295) [Source:NCBI gene (formerly Entrezgene);Acc:816208]
AT2G17710	31.2	24.29	28.43	71.02	62.45	66.32	1.2514	0.000266665	AT2G17710	Big1 [Source:NCBI gene (formerly Entrezgene);Acc:816280]
AT2G17880	3.6	3.55	4.38	7.05	6.89	9.27	1.00935	0.00874555	AT2G17880	Chaperone DnaJ-domain superfamily protein [Source:NCBI gene (formerly Entrezgene);Acc:816298]
AT2G17900	2.74	2.34	2.56	6.89	9.53	9.32	1.75237	0.00212729	SDG37	SET domain group 37 [Source:NCBI gene (formerly Entrezgene);Acc:816300]
AT2G18280	64.8	62.09	67.33	158.58	133.18	149.64	1.18439	0.000408878	TLP2	tubby like protein 2 [Source:NCBI gene (formerly Entrezgene);Acc:816344]
AT2G18510	8.58	9.36	8.22	18.52	20.23	18.57	1.13168	9.24e-05	emb2444	RNA-binding (RRM/RBD/RNP motifs) family protein [Source:NCBI gene (formerly Entrezgene);Acc:816366]
AT2G18680	0.42	0.63	0.2	2.16	1.44	2.32	2.24367	0.00639204	AT2G18680	transmembrane protein [Source:NCBI gene (formerly Entrezgene);Acc:816383]
AT2G19310	84.37	90.57	74.46	2525.41	2507.02	2486.39	4.91397	3.86e-09	AT2G19310	HSP20-like chaperones superfamily protein [Source:NCBI gene (formerly Entrezgene);Acc:816448]
AT2G19540	42.53	42.31	41.24	100.81	95.55	87.96	1.17318	0.000148403	AT2G19540	Transducin family protein / WD-40 repeat family protein [Source:NCBI gene (formerly Entrezgene);Acc:816473]
AT2G19582	0.73	0.45	0.34	2.94	2.82	2.85	2.50194	4.13e-05	AT2G19582	ncRNA [Source:NCBI gene (formerly Entrezgene);Acc:5007887]
AT2G19800	20.27	26.33	19.23	52.77	39.02	58.69	1.19275	0.0105998	MIOX2	myo-inositol oxygenase 2 [Source:NCBI gene (formerly Entrezgene);Acc:816499]
AT2G19810	10.53	9.05	11.1	21.32	22.59	21.38	1.08956	9.77e-05	OZF1	CCCH-type zinc finger family protein [Source:NCBI gene (formerly Entrezgene);Acc:816500]
AT2G20362	1.05	1.34	0.92	6.34	4.56	5.61	2.31844	0.00116051	AT2G20362	transmembrane protein [Source:NCBI gene (formerly Entrezgene);Acc:28718289]
AT2G20550	4.19	3.21	4.64	10.61	11.5	8.66	1.35369	0.00265574	AT2G20550	HSP40/DnaJ peptide-binding protein [Source:NCBI gene (formerly Entrezgene);Acc:816577]
AT2G20560	9.57	10.16	8.12	1979.16	2094.78	1917.31	7.74904	2.8e-06	AT2G20560	DNAJ heat shock family protein [Source:NCBI gene (formerly Entrezgene);Acc:816578]
AT2G20720	0.45	0.32	0.14	1.25	1.69	2.09	2.46662	0.00605138	AT2G20720	Pentatricopeptide repeat (PPR) superfamily protein [Source:NCBI gene (formerly Entrezgene);Acc:816600]
AT2G20880	0.17	0.95	0.24	1.47	2.36	1.23	1.89553	0.0438885	ERF53	Integrase-type DNA-binding superfamily protein [Source:NCBI gene (formerly Entrezgene);Acc:816622]
AT2G20940	20.36	24.76	21.66	53.55	48.72	49.37	1.18316	0.00014462	AT2G20940	transmembrane protein, putative (DUF1279) [Source:NCBI gene (formerly Entrezgene);Acc:816628]
AT2G21130	33.16	37.28	28.52	115.85	146.71	120.86	1.95401	0.000661627	AT2G21130	Cyclophilin-like peptidyl-prolyl cis-trans isomerase family protein [Source:NCBI gene (formerly Entrezgene);Acc:816648]
AT2G21240	37.35	33.14	34.54	144.53	124.22	142.97	1.97086	0.000103966	BPC4	basic pentacysteine 4 [Source:NCBI gene (formerly Entrezgene);Acc:816663]
AT2G21640	7.44	6.47	3.07	57.5	59.9	40.69	3.21884	0.001606	AT2G21640	marker for oxidative stress response protein [Source:NCBI gene (formerly Entrezgene);Acc:816702]
AT2G21820	7.41	5.34	3	45.11	62.81	42.57	3.25624	0.00229059	AT2G21820	seed maturation protein [Source:NCBI gene (formerly Entrezgene);Acc:816718]
AT2G21940	12.66	10.51	10.74	35.39	42.44	38.98	1.78438	0.000209877	SK1	shikimate kinase 1 [Source:NCBI gene (formerly Entrezgene);Acc:816730]
AT2G22240	31.14	31.72	34.18	93.32	117.5	104.56	1.70044	0.000496181	MIPS2	myo-inositol-1-phosphate synthase 2 [Source:NCBI gene (formerly Entrezgene);Acc:816757]
AT2G22450	14.29	15.92	14.01	30.54	31.49	26.76	1.0057	0.000682994	RIBA2	riboflavin biosynthesis protein [Source:NCBI gene (formerly Entrezgene);Acc:816777]
AT2G22660	36.03	34.4	34.56	87.26	76.96	82.49	1.23256	9.77e-05	AT2G22660	DNA-binding protein, putative (duplicated DUF1399) [Source:NCBI gene (formerly Entrezgene);Acc:816797]
AT2G22980	11.07	12.84	15.94	65.78	53.86	45.43	2.05043	0.00234672	SCPL13	serine carboxypeptidase-like 13 [Source:NCBI gene (formerly Entrezgene);Acc:816829]
AT2G23110	1.35	0.62	1.97	61.31	49.27	56.57	5.4068	0.000102672	AT2G23110	Late embryosis abundant protein, group 6 [Source:NCBI gene (formerly Entrezgene);Acc:816843]
AT2G24100	12.67	12.55	11.47	180.86	161.71	174.35	3.81648	9.14e-06	ASG1	ATP-dependent DNA helicase [Source:NCBI gene (formerly Entrezgene);Acc:816944]
AT2G24680	0.4	0.29	0.61	1.33	1.68	0.87	1.57755	0.0271725	AT2G24680	transcriptional factor B3 family protein [Source:NCBI gene (formerly Entrezgene);Acc:817004]
AT2G25090	2.29	4.34	2.84	11.19	8.53	8.48	1.57426	0.00451832	CIPK16	CBL-interacting protein kinase 16 [Source:NCBI gene (formerly Entrezgene);Acc:817047]
AT2G25140	4.73	5.58	5.79	289.81	264.13	267.39	5.67283	4.89e-06	CLPB4	casein lytic proteinase B4 [Source:NCBI gene (formerly Entrezgene);Acc:817052]
AT2G26140	57.65	56.92	56.87	216.12	179.88	204.05	1.80738	0.000179066	ftsh4	FTSH protease 4 [Source:NCBI gene (formerly Entrezgene);Acc:817154]
AT2G26150	0.99	1.83	0.28	2227.68	2336.58	2262.8	11.1048	2.37e-07	HSFA2	heat shock transcription factor A2 [Source:NCBI gene (formerly Entrezgene);Acc:817155]
AT2G26160	0.22	0.13	0.07	0.69	1.04	0.59	2.46566	0.0114913	AT2G26160	F-box SKIP23-like protein (DUF295) [Source:NCBI gene (formerly Entrezgene);Acc:817156]
AT2G26210	28.83	30.36	29.89	86.69	81.77	89.94	1.53643	2e-05	AT2G26210	Ankyrin repeat family protein [Source:NCBI gene (formerly Entrezgene);Acc:817161]
AT2G26430	23.61	23.86	23.22	82.74	72.29	75.1	1.70287	7.03e-05	RCY1	arginine-rich cyclin 1 [Source:NCBI gene (formerly Entrezgene);Acc:817183]
AT2G26560	5.1	2.62	1.18	20.1	18.53	16.29	2.62545	0.00064787	PLA2A	phospholipase A 2A [Source:NCBI gene (formerly Entrezgene);Acc:817197]
AT2G26692	0.53	0.48	0.51	3.38	2.29	3.75	2.63166	0.00386855	AT2G26692	ncRNA [Source:NCBI gene (formerly Entrezgene);Acc:5007911]
AT2G27200	5.12	6.89	5.05	16.09	13.89	13.59	1.35272	0.000876902	AT2G27200	P-loop containing nucleoside triphosphate hydrolases superfamily protein [Source:NCBI gene (formerly Entrezgene);Acc:817262]
AT2G27580	41.92	43.79	43	483.02	439.28	433.09	3.39651	1.3e-05	AT2G27580	A20/AN1-like zinc finger family protein [Source:NCBI gene (formerly Entrezgene);Acc:817304]
AT2G28040	0.4	0.69	0.31	1.47	0.73	1.43	1.37454	0.0492072	AT2G28040	Eukaryotic aspartyl protease family protein [Source:NCBI gene (formerly Entrezgene);Acc:817348]
AT2G28900	147.41	169.3	146.28	362.44	376	351.54	1.23525	3.49e-05	OEP16-1	outer plastid envelope protein 16-1 [Source:NCBI gene (formerly Entrezgene);Acc:817439]
AT2G29450	204.22	251.02	187.74	1243.66	1551.27	1236.33	2.64839	0.000431343	GSTU5	glutathione S-transferase tau 5 [Source:NCBI gene (formerly Entrezgene);Acc:817494]
AT2G29460	10.51	6.57	4.04	25.17	21.84	15.99	1.57674	0.0130619	GSTU4	glutathione S-transferase tau 4 [Source:NCBI gene (formerly Entrezgene);Acc:817495]
AT2G29470	0.47	0.21	0.57	1.22	1.86	2.1	2.05102	0.00989995	GSTU3	glutathione S-transferase tau 3 [Source:NCBI gene (formerly Entrezgene);Acc:817496]
AT2G29480	1.41	1.74	0.69	9.04	5.84	5.28	2.39232	0.0109046	GSTU2	glutathione S-transferase tau 2 [Source:NCBI gene (formerly Entrezgene);Acc:817497]
AT2G29500	5.12	5.14	3.94	4801.4	5651.51	5021.17	10.0897	3.53e-05	AT2G29500	HSP20-like chaperones superfamily protein [Source:NCBI gene (formerly Entrezgene);Acc:817499]
AT2G29740	3.37	2.59	2.26	14.3	12.59	15.62	2.37059	0.000259034	UGT71C2	UDP-glucosyl transferase 71C2 [Source:NCBI gene (formerly Entrezgene);Acc:817524]
AT2G30000	18.87	23.12	18.34	96.14	88.86	91.98	2.19883	9.92e-06	AT2G30000	PHF5-like protein [Source:NCBI gene (formerly Entrezgene);Acc:817551]
AT2G30130	0.77	1.09	1.59	4.48	4.91	4.33	1.99161	0.000315941	ASL5	Lateral organ boundaries (LOB) domain family protein [Source:NCBI gene (formerly Entrezgene);Acc:817565]
AT2G30250	12.35	11.71	9.47	24.09	18.69	25.59	1.02791	0.00690387	WRKY25	WRKY DNA-binding protein 25 [Source:NCBI gene (formerly Entrezgene);Acc:817575]
AT2G30440	66.07	74.93	67.52	161.06	158.59	146.17	1.15959	8.93e-05	TPP	thylakoid processing peptide [Source:NCBI gene (formerly Entrezgene);Acc:817595]
AT2G30480	2.21	1.72	2.01	10.52	8.28	8.26	2.18763	0.000768334	AT2G30480
AT2G30600	18.67	27.03	20.87	109.32	95.12	118.82	2.27975	0.000307399	AT2G30600	BTB/POZ domain-containing protein [Source:NCBI gene (formerly Entrezgene);Acc:817610]
AT2G31010	2.29	2.19	2.2	7.08	4.98	7.14	1.52319	0.00420569	AT2G31010	Protein kinase superfamily protein [Source:NCBI gene (formerly Entrezgene);Acc:817652]
AT2G31141	847.18	577.23	822.28	1941.44	2120.35	2317.08	1.5055	0.000574367	AT2G31141
AT2G31810	39.75	39.1	42.07	150.71	141	137.37	1.82719	1.48e-05	AT2G31810	ACT domain-containing small subunit of acetolactate synthase protein [Source:NCBI gene (formerly Entrezgene);Acc:817738]
AT2G32020	3.11	2.62	2.06	11.36	13.47	16.59	2.41063	0.00193509	AT2G32020	Acyl-CoA N-acyltransferases (NAT) superfamily protein [Source:NCBI gene (formerly Entrezgene);Acc:817762]
AT2G32030	1.26	3.32	0.78	8.82	9.28	12.11	2.49472	0.00302678	AT2G32030	Acyl-CoA N-acyltransferases (NAT) superfamily protein [Source:NCBI gene (formerly Entrezgene);Acc:817763]
AT2G32120	3.04	3.3	3.16	1050.14	1173.34	1089.27	8.44589	7.07e-06	HSP70T-2	heat-shock protein 70T-2 [Source:NCBI gene (formerly Entrezgene);Acc:817771]
AT2G32150	52.63	53.93	51.37	185.46	147.11	162.08	1.64712	0.000554195	AT2G32150	Haloacid dehalogenase-like hydrolase (HAD) superfamily protein [Source:NCBI gene (formerly Entrezgene);Acc:817774]
AT2G32210	2.56	4.4	3.54	9.85	7.74	8.14	1.29306	0.00373764	AT2G32210	cysteine-rich/transmembrane domain A-like protein [Source:NCBI gene (formerly Entrezgene);Acc:817780]
AT2G32340	1.53	1.49	2.18	4.87	3.1	2.95	1.07039	0.043798	AT2G32340	TraB family protein [Source:NCBI gene (formerly Entrezgene);Acc:817795]
AT2G32520	37.78	36.74	41.4	101.6	101.48	104.14	1.40614	2.73e-06	AT2G32520	alpha/beta-Hydrolases superfamily protein [Source:NCBI gene (formerly Entrezgene);Acc:817813]
AT2G32600	17.23	15.74	15.1	45.24	39.46	39.38	1.36806	0.000241698	AT2G32600	hydroxyproline-rich glycoprotein family protein [Source:NCBI gene (formerly Entrezgene);Acc:817820]
AT2G33590	30.07	31.04	28.85	208.08	248.05	242.03	2.9562	8.34e-05	CRL1	NAD(P)-binding Rossmann-fold superfamily protein [Source:NCBI gene (formerly Entrezgene);Acc:817925]
AT2G33810	5.76	4.14	6.57	22.51	13.87	18.95	1.74822	0.00765637	SPL3	squamosa promoter binding protein-like 3 [Source:NCBI gene (formerly Entrezgene);Acc:817948]
AT2G33830	297.76	307.62	259.81	3591.33	3057.63	3395.17	3.53719	4.04e-05	AT2G33830	Dormancy/auxin associated family protein [Source:NCBI gene (formerly Entrezgene);Acc:817950]
AT2G34040	22.06	20.69	23.71	58.29	56.64	60.74	1.40231	1.61e-05	AT2G34040	Apoptosis inhibitory protein 5 (API5) [Source:NCBI gene (formerly Entrezgene);Acc:817965]
AT2G34430	644.6	523.1	591.67	1928.88	2188.9	2637.18	1.94089	0.00136501	LHB1B1	light-harvesting chlorophyll-protein complex II subunit B1 [Source:NCBI gene (formerly Entrezgene);Acc:818006]
AT2G34440	0	0.73	0.69	1.37	2.02	2.25	1.9898	0.0165457	AGL29	AGAMOUS-like 29 [Source:NCBI gene (formerly Entrezgene);Acc:818007]
AT2G34590	80.2	71.63	76.21	434.4	392.84	431.84	2.46501	1.49e-05	AT2G34590	Transketolase family protein [Source:NCBI gene (formerly Entrezgene);Acc:818024]
AT2G34690	29.99	29.11	30.07	76.55	78.37	68.4	1.32448	0.000131002	ACD11	Glycolipid transfer protein (GLTP) family protein [Source:NCBI gene (formerly Entrezgene);Acc:818034]
AT2G34900	11.71	12	10.88	39.88	31.54	32.17	1.58246	0.00104497	IMB1	Transcription factor GTE6 [Source:NCBI gene (formerly Entrezgene);Acc:818055]
AT2G35730	2.35	0.87	3.85	10.33	8.35	9.99	2.01976	0.0024131	AT2G35730	Heavy metal transport/detoxification superfamily protein [Source:NCBI gene (formerly Entrezgene);Acc:818143]
AT2G35945	1.28	0.99	2.46	5.31	4.17	7.16	1.81474	0.0154812	AT2G35945	ncRNA [Source:NCBI gene (formerly Entrezgene);Acc:5007937]
AT2G36080	9.75	7.49	7.85	21.87	18.52	16.62	1.1841	0.00323284	ABS2	AP2/B3-like transcriptional factor family protein [Source:NCBI gene (formerly Entrezgene);Acc:818181]
AT2G36220	26.49	28.26	25.41	226.58	212.91	278.33	3.16267	0.000438683	AT2G36220
AT2G36460	96.51	109.19	84.25	1268.78	1224.23	1353.77	3.72978	6.74e-06	FBA6	Aldolase superfamily protein [Source:NCBI gene (formerly Entrezgene);Acc:818220]
AT2G36900	10.47	9.85	7.87	51.63	44.1	50.78	2.37774	9.53e-05	MEMB11	membrin 11 [Source:NCBI gene (formerly Entrezgene);Acc:818264]
AT2G36930	75.42	70.33	70.51	179.98	172.17	144.47	1.19938	0.00101709	AT2G36930	zinc finger (C2H2 type) family protein [Source:NCBI gene (formerly Entrezgene);Acc:818267]
AT2G36950	23.1	22.23	24.53	71.87	66.9	58.1	1.4947	0.000487635	AT2G36950	Heavy metal transport/detoxification superfamily protein [Source:NCBI gene (formerly Entrezgene);Acc:818269]
AT2G37025	2.11	2.04	2.15	9.39	8.37	9.73	2.12548	6.65e-05	TRFL8	TRF-like 8 [Source:NCBI gene (formerly Entrezgene);Acc:818277]
AT2G37180	83.26	100.46	71.02	306.75	284.21	255.27	1.73202	0.0003285	RD28	Aquaporin-like superfamily protein [Source:NCBI gene (formerly Entrezgene);Acc:818294]
AT2G37330	10.29	9.81	9.85	22.72	15.89	30.61	1.20863	0.0370814	ALS3	aluminum sensitive 3 [Source:NCBI gene (formerly Entrezgene);Acc:818310]
AT2G37340	75.53	69.43	80.87	201.95	188.81	179.18	1.33557	0.000100064	RS2Z33	arginine/serine-rich zinc knuckle-containing protein 33 [Source:NCBI gene (formerly Entrezgene);Acc:818311]
AT2G37410	91.9	81.01	80.59	253.45	217.04	243.96	1.49485	0.000182445	TIM17-2	translocase inner membrane subunit 17-2 [Source:NCBI gene (formerly Entrezgene);Acc:818317]
AT2G37440	2.25	2.47	1.38	5.82	7.92	7.27	1.7842	0.00212674	AT2G37440	DNAse I-like superfamily protein [Source:NCBI gene (formerly Entrezgene);Acc:818321]
AT2G37690	5.96	5.84	5.49	12.95	13.4	10.31	1.08427	0.002687	AT2G37690	phosphoribosylaminoimidazole carboxylase, putative / AIR carboxylase [Source:NCBI gene (formerly Entrezgene);Acc:818346]
AT2G38340	0.43	0.28	0.21	3.89	4.87	4.24	3.82073	0.000164567	DREB19	Integrase-type DNA-binding superfamily protein [Source:NCBI gene (formerly Entrezgene);Acc:818414]
AT2G38400	6.57	8.58	7.36	124.8	89.96	144.62	3.99687	0.00216439	AGT3	alanine:glyoxylate aminotransferase 3 [Source:NCBI gene (formerly Entrezgene);Acc:818421]
AT2G39000	37.63	36.67	37.9	83.99	87.99	71.95	1.12039	0.000814876	AT2G39000	Acyl-CoA N-acyltransferases (NAT) superfamily protein [Source:NCBI gene (formerly Entrezgene);Acc:818486]
AT2G39570	81.75	78.81	84.57	272.92	201.47	290.26	1.64125	0.00313026	ACR9	ACT domain-containing protein [Source:NCBI gene (formerly Entrezgene);Acc:818542]
AT2G40000	35.49	44.11	48.9	147.5	136.88	147.65	1.74936	4.44e-05	HSPRO2	ortholog of sugar beet HS1 PRO-1 2 [Source:NCBI gene (formerly Entrezgene);Acc:818588]
AT2G40300	25.86	19.14	23.69	63.32	53.99	53.67	1.31566	0.000797319	FER4	ferritin 4 [Source:NCBI gene (formerly Entrezgene);Acc:818622]
AT2G40340	1.25	1.94	0.36	3.82	4.24	4.27	1.79628	0.00365559	DREB2C	Integrase-type DNA-binding superfamily protein [Source:NCBI gene (formerly Entrezgene);Acc:818627]
AT2G40850	0.55	0.86	0.57	1.12	1.61	1.39	1.05714	0.0147222	PI4K GAMMA 1	phosphoinositide 4-kinase gamma 1 [Source:NCBI gene (formerly Entrezgene);Acc:818683]
AT2G41020	6.22	6.55	7.69	15.5	12.97	14.13	1.05805	0.000995551	AT2G41020	WW domain-containing protein [Source:NCBI gene (formerly Entrezgene);Acc:818702]
AT2G41100	30.28	35.91	27.87	194.26	186.04	266.81	2.78236	0.00202164	TCH3	Calcium-binding EF hand family protein [Source:NCBI gene (formerly Entrezgene);Acc:818709]
AT2G41150	1.7	0.86	1.6	3.69	2.33	2.84	1.09072	0.030373	AT2G41150	plant/protein [Source:NCBI gene (formerly Entrezgene);Acc:818714]
AT2G41160	19.43	17.83	16.29	117.48	102.76	99.78	2.5792	8.89e-05	AT2G41160	Ubiquitin-associated (UBA) protein [Source:NCBI gene (formerly Entrezgene);Acc:818715]
AT2G41210	1.07	1.39	1.18	4.57	3.4	2.84	1.57036	0.00994136	PIP5K5	phosphatidylinositol- 4-phosphate 5-kinase 5 [Source:NCBI gene (formerly Entrezgene);Acc:818720]
AT2G41230	1.69	0.37	1.65	4.61	4.49	5.22	1.94854	0.00193705	ORS1	ORGAN SIZE-like protein [Source:NCBI gene (formerly Entrezgene);Acc:818722]
AT2G41310	776.33	489.19	611.6	1771.13	2016.12	2245.35	1.68426	0.000984364	RR3	response regulator 3 [Source:NCBI gene (formerly Entrezgene);Acc:818730]
AT2G41430	467.59	490.72	467.45	1199.89	1111.87	1075.34	1.24832	6.53e-05	ERD15	dehydration-induced protein (ERD15) [Source:NCBI gene (formerly Entrezgene);Acc:818741]
AT2G41500	7.28	6.19	7.63	18.79	18.48	16.1	1.33879	0.000352476	LIS	WD-40 repeat family protein / small nuclear ribonucleoprotein Prp4p-like protein [Source:NCBI gene (formerly Entrezgene);Acc:818748]
AT2G41730	4.95	1.95	2.41	29.54	26.69	26.2	3.14632	6.35e-05	AT2G41730	calcium-binding site protein [Source:NCBI gene (formerly Entrezgene);Acc:818772]
AT2G41835	3.81	3.4	3.79	6.6	7.71	8.75	1.06789	0.00318571	AT2G41835	zinc finger (C2H2 type, AN1-like) family protein [Source:NCBI gene (formerly Entrezgene);Acc:818783]
AT2G41990	0.98	0.55	0.27	2.78	1.63	1.99	1.83007	0.0181814	AT2G41990	late embryosis abundant protein [Source:NCBI gene (formerly Entrezgene);Acc:818799]
AT2G42170	1.26	2.44	2.65	15.9	10.9	12.05	2.61309	0.0023274	AT2G42170	Actin family protein [Source:NCBI gene (formerly Entrezgene);Acc:818817]
AT2G42270	3.52	3.54	3.55	6.46	12.14	8.57	1.35659	0.0291055	AT2G42270	U5 small nuclear ribonucleoprotein helicase [Source:NCBI gene (formerly Entrezgene);Acc:818828]
AT2G42330	1.85	2.33	2.92	6.8	6.73	6.69	1.50989	0.000148574	AT2G42330	GC-rich sequence DNA-binding factor-like protein with Tuftelin interacting domain-containing protein [Source:NCBI gene (formerly Entrezgene);Acc:818834]
AT2G42790	55.03	52.88	47.06	132.42	122.65	117.6	1.26591	0.000126849	CSY3	citrate synthase 3 [Source:NCBI gene (formerly Entrezgene);Acc:818879]
AT2G42810	30.81	27.17	28.3	58.46	61.6	54.24	1.01447	0.000252151	PP5.2	protein phosphatase 5.2 [Source:NCBI gene (formerly Entrezgene);Acc:818881]
AT2G42890	9.76	9.62	9.35	34.19	30.25	34.03	1.77713	5.63e-05	ML2	MEI2-like 2 [Source:NCBI gene (formerly Entrezgene);Acc:818890]
AT2G43010	13.51	13.88	13.86	32.1	30.1	27.31	1.11765	0.000322211	PIF4	phytochrome interacting factor 4 [Source:NCBI gene (formerly Entrezgene);Acc:818903]
AT2G43370	3.43	3.33	4.94	11.93	10.53	9.44	1.44705	0.00163022	AT2G43370	RNA-binding (RRM/RBD/RNP motifs) family protein [Source:NCBI gene (formerly Entrezgene);Acc:818938]
AT2G43400	8.88	10.57	9.29	53.06	52.77	39.28	2.33601	0.00105998	ETFQO	electron-transfer flavoprotein:ubiqui oxidoreductase [Source:NCBI gene (formerly Entrezgene);Acc:818941]
AT2G43820	27.94	36.93	23.49	62.26	66.81	49.59	1.01575	0.00976837	UGT74F2	UDP-glucosyltransferase 74F2 [Source:NCBI gene (formerly Entrezgene);Acc:818986]
AT2G43900	3.06	3.2	3.3	9.37	7.08	6.39	1.25648	0.00804147	5PTase12	Endonuclease/exonuclease/phosphatase family protein [Source:NCBI gene (formerly Entrezgene);Acc:818994]
AT2G44130	8.7	8.02	10.59	209.28	186.89	240.72	4.54354	0.000202095	AT2G44130	Galactose oxidase/kelch repeat superfamily protein [Source:NCBI gene (formerly Entrezgene);Acc:819019]
AT2G44910	1.51	1.74	1.24	4.28	3.78	4.87	1.52593	0.00125235	HB4	homeobox-leucine zipper protein 4 [Source:NCBI gene (formerly Entrezgene);Acc:819100]
AT2G45170	74.19	78.39	66.5	238.63	189	217.59	1.55833	0.000658247	ATG8E	AUTOPHAGY 8E [Source:NCBI gene (formerly Entrezgene);Acc:819125]
AT2G45350	2.42	2.49	2.32	4.8	4.39	5.42	1.01489	0.00125836	CRR4	Pentatricopeptide repeat (PPR) superfamily protein [Source:NCBI gene (formerly Entrezgene);Acc:819143]
AT2G45360	0	0.48	0	7.09	6.34	2.98	5.0954	0.0140458	AT2G45360	ankyrin repeat/KH domain protein (DUF1442) [Source:NCBI gene (formerly Entrezgene);Acc:819144]
AT2G45380	18.89	18.7	17.74	58.54	58.37	55.14	1.63669	4.74e-06	AT2G45380	myeloid leukemia factor [Source:NCBI gene (formerly Entrezgene);Acc:819145]
AT2G45620	23.27	21.85	22.61	58.54	51.55	55.41	1.28896	9.38e-05	AT2G45620	Nucleotidyltransferase family protein [Source:NCBI gene (formerly Entrezgene);Acc:819170]
AT2G45910	11.96	13.92	11.59	28.82	27.3	25.82	1.12883	0.00019374	AT2G45910	U-box domain-containing protein kinase family protein [Source:NCBI gene (formerly Entrezgene);Acc:819199]
AT2G45920	1.74	4.15	2.68	11.2	7.47	10.16	1.7502	0.00679527	AT2G45920	U-box domain-containing protein [Source:NCBI gene (formerly Entrezgene);Acc:819200]
AT2G45980	55.79	57.47	56.47	190.56	146.9	174.27	1.59214	0.0008647	ATI1	mesoderm induction early response protein [Source:NCBI gene (formerly Entrezgene);Acc:819206]
AT2G46220	181.53	166.11	159.76	482.9	486.09	463.83	1.49766	5.34e-06	AT2G46220	DUF2358 family protein (DUF2358) [Source:NCBI gene (formerly Entrezgene);Acc:819229]
AT2G46240	1.61	3.13	1.97	2432.44	2497.27	2610.02	10.134	1.09e-06	BAG6	BCL-2-associated athano 6 [Source:NCBI gene (formerly Entrezgene);Acc:819232]
AT2G46260	21.2	21.79	22.8	74.97	62.13	65.08	1.6197	0.000312949	LRB1	BTB/POZ/Kelch-associated protein [Source:NCBI gene (formerly Entrezgene);Acc:819234]
AT2G46270	20.36	22.32	18.96	59.49	68.06	49.51	1.5223	0.00212082	GBF3	G-box binding factor 3 [Source:NCBI gene (formerly Entrezgene);Acc:819235]
AT2G46790	10.17	10.41	8.83	99.06	95.36	78.82	3.21579	0.000200736	PRR9	pseudo-response regulator 9 [Source:NCBI gene (formerly Entrezgene);Acc:819292]
AT2G46900	17.86	16.54	17.59	52.17	44.96	52.69	1.52692	0.000207896	AT2G46900	transcription factor-like protein [Source:NCBI gene (formerly Entrezgene);Acc:819303]
AT2G47130	13.1	12.77	16.23	32.78	28.6	24.9	1.03521	0.00433201	SDR3	NAD(P)-binding Rossmann-fold superfamily protein [Source:NCBI gene (formerly Entrezgene);Acc:819326]
AT2G47180	11.46	13.26	12.04	2813.77	2733.63	2768.8	7.82164	2.99e-08	GolS1	galactinol synthase 1 [Source:NCBI gene (formerly Entrezgene);Acc:819331]
AT2G47420	29.82	25.26	28.8	61.97	67.03	64.69	1.20735	5.37e-05	DIM1A	Ribosomal RNA adenine dimethylase family protein [Source:NCBI gene (formerly Entrezgene);Acc:819355]
AT2G47700	20.84	27.28	23.07	62.7	57.44	53.21	1.28394	0.000516302	RFI2	RING/U-box superfamily protein [Source:NCBI gene (formerly Entrezgene);Acc:819383]
AT2G47730	142.17	149.06	123.06	465.81	493.59	483.37	1.80013	6.88e-06	GSTF8	glutathione S-transferase phi 8 [Source:NCBI gene (formerly Entrezgene);Acc:819386]
AT2G47750	0.82	0.58	0.59	2.72	1.89	2.4	1.81665	0.00275245	GH3.9	putative indole-3-acetic acid-amido synthetase GH3.9 [Source:NCBI gene (formerly Entrezgene);Acc:819387]
AT2G47790	16.7	15.47	16.06	36.13	29.14	34.08	1.04259	0.00126508	AT2G47790	Transducin/WD40 repeat-like superfamily protein [Source:NCBI gene (formerly Entrezgene);Acc:819391]
AT3G00210	1.58	1.68	2.14	4.17	3.4	3.98	1.09686	0.00207856
AT3G00220	0.69	0.51	1.01	3.63	2.65	2.59	2.00489	0.00378545
AT3G00650	11.46	8.3	0	310.06	400.78	269.75	5.633	0.00118628
AT3G01070	0.66	0.48	1.28	7.93	9.87	3.95	3.16794	0.0215307	ENODL16	early nodulin-like protein 16 [Source:NCBI gene (formerly Entrezgene);Acc:821257]
AT3G01290	58.57	48.25	37.08	128.59	106.28	129.78	1.34145	0.00171278	HIR2	SPFH/Band 7/PHB domain-containing membrane-associated protein family [Source:NCBI gene (formerly Entrezgene);Acc:821309]
AT3G01335	1.21	1.6	1.08	11.58	10.16	7.2	2.89522	0.00301707
AT3G01520	81.6	70.91	75.45	234.26	245.59	256.77	1.69214	1.93e-05	AT3G01520	Adenine nucleotide alpha hydrolases-like superfamily protein [Source:NCBI gene (formerly Entrezgene);Acc:821122]
AT3G01555	9.58	29.66	30.1	110.54	74.35	77.15	1.91803	0.00880632	AT3G01555	ncRNA [Source:NCBI gene (formerly Entrezgene);Acc:28718496]
AT3G01560	5.43	5.06	5.73	16.79	12.98	14.64	1.45311	0.00110341	AT3G01560	proline-rich receptor-like kinase, putative (DUF1421) [Source:NCBI gene (formerly Entrezgene);Acc:821110]
AT3G01770	15.29	11.66	16.78	31.8	27.08	28.78	1.0033	0.00204474	BET10	bromodomain and extraterminal domain protein 10 [Source:NCBI gene (formerly Entrezgene);Acc:821083]
AT3G01850	29.12	27.16	25.36	92.89	91.95	88.3	1.74229	3.54e-06	AT3G01850	Aldolase-type TIM barrel family protein [Source:NCBI gene (formerly Entrezgene);Acc:821068]
AT3G01970	5.1	5.34	3.53	14.16	17.22	14.67	1.72087	0.000635034	WRKY45	WRKY DNA-binding protein 45 [Source:NCBI gene (formerly Entrezgene);Acc:821270]
AT3G02070	6.02	8.18	8.03	16.43	16.66	17.9	1.19771	0.000324941	AT3G02070	Cysteine proteinases superfamily protein [Source:NCBI gene (formerly Entrezgene);Acc:821202]
AT3G02150	10.24	10.27	9.12	19.46	23.16	16.85	1.0051	0.00600107	PTF1	plastid transcription factor 1 [Source:NCBI gene (formerly Entrezgene);Acc:821061]
AT3G02340	14.09	14.29	14.51	37.28	32.17	38.67	1.33392	0.000390638	AT3G02340	RING/U-box superfamily protein [Source:NCBI gene (formerly Entrezgene);Acc:821090]
AT3G02370	4.05	3.96	5.04	11.45	8.59	12.6	1.32259	0.00625267	AT3G02370	tRNA-splicing endonuclease subunit [Source:NCBI gene (formerly Entrezgene);Acc:821119]
AT3G02515	1.27	0.31	0.48	2.97	2.13	1.92	1.76883	0.0192815
AT3G02540	38.7	38.26	39.54	117.21	108.87	113.2	1.54215	6.91e-06	RAD23C	Rad23 UV excision repair protein family [Source:NCBI gene (formerly Entrezgene);Acc:821195]
AT3G02840	0.27	0.24	0.17	3.57	2.9	4.68	4.03537	0.00256354	AT3G02840	ARM repeat superfamily protein [Source:NCBI gene (formerly Entrezgene);Acc:821225]
AT3G02990	3.74	3.99	3.6	18.08	14.87	15.61	2.09962	0.000221395	HSFA1E	heat shock transcription factor A1E [Source:NCBI gene (formerly Entrezgene);Acc:821162]
AT3G03020	2.21	3.77	2.54	7.26	6.89	6.89	1.30421	0.00104599	AT3G03020
AT3G03265	44.05	40.71	52.78	187.35	182.28	169.69	1.97129	3.01e-05	AT3G03265	ncRNA [Source:NCBI gene (formerly Entrezgene);Acc:28718645]
AT3G03270	17.22	13.06	21.42	64.44	74.88	83.28	2.10622	0.00066917	AT3G03270	Adenine nucleotide alpha hydrolases-like superfamily protein [Source:NCBI gene (formerly Entrezgene);Acc:821303]
AT3G03280	2.46	2.3	1.33	5.59	4.36	5.52	1.34496	0.0042063	AT3G03280
AT3G03310	10.88	10.43	11.2	23.65	22.26	21.24	1.0465	9.5e-05	LCAT3	lecithin:cholesterol acyltransferase 3 [Source:NCBI gene (formerly Entrezgene);Acc:821286]
AT3G03520	17.71	18.69	16.04	61.62	64.76	56.41	1.80145	7.01e-05	NPC3	non-specific phospholipase C3 [Source:NCBI gene (formerly Entrezgene);Acc:821244]
AT3G03535	0	1.98	0.63	6.11	4.51	7.39	2.78668	0.00725428	AT3G03535	ncRNA [Source:NCBI gene (formerly Entrezgene);Acc:28718670]
AT3G03815	5.94	2.09	8.57	10.03	13.7	13.19	1.15322	0.0371815	AT3G03815	ncRNA [Source:NCBI gene (formerly Entrezgene);Acc:28718696]
AT3G04300	1.29	1.31	1.25	3.64	2.17	2.24	1.06413	0.0431469	AT3G04300	RmlC-like cupins superfamily protein [Source:NCBI gene (formerly Entrezgene);Acc:819585]
AT3G04685	0	79.42	16.21	2653.35	2768.13	1222.92	6.11853	0.011814	AT3G04685	ncRNA [Source:NCBI gene (formerly Entrezgene);Acc:28718776]
AT3G04710	11.58	12	10.98	146.77	146.07	152.37	3.68731	2.82e-07	TPR10	ankyrin repeat family protein [Source:NCBI gene (formerly Entrezgene);Acc:819629]
AT3G04880	42.39	40.97	42.52	95.19	89.62	94.55	1.15008	9.71e-06	DRT102	DNA-damage-repair/toleration protein (DRT102) [Source:NCBI gene (formerly Entrezgene);Acc:819648]
AT3G05030	11.32	13.11	11.45	34.56	33.92	31.78	1.48249	3.01e-05	NHX2	sodium hydrogen exchanger 2 [Source:NCBI gene (formerly Entrezgene);Acc:819665]
AT3G05650	0.02	0	0.09	0.79	0.7	0.64	4.27528	0.000196426	RLP32	receptor like protein 32 [Source:NCBI gene (formerly Entrezgene);Acc:819732]
AT3G06190	23.17	20.86	22.73	56.67	48.92	48.63	1.20793	0.000433463	BPM2	BTB-POZ and MATH domain 2 [Source:NCBI gene (formerly Entrezgene);Acc:819793]
AT3G06210	4.36	4.12	3.8	9.59	7.53	10.12	1.14942	0.00347561	AT3G06210	ARM repeat superfamily protein [Source:NCBI gene (formerly Entrezgene);Acc:819795]
AT3G06355	4.17	5.24	8.91	21.98	12.75	17.77	1.5189	0.0197607	AT3G06355	ncRNA [Source:NCBI gene (formerly Entrezgene);Acc:28718910]
AT3G06365	487.89	478.32	610.87	1099.46	1202.21	1417.13	1.23758	0.00226337
AT3G06500	12.06	14.81	12.01	35.21	31.99	26.8	1.27363	0.00217325	A/N-InvC	Plant neutral invertase family protein [Source:NCBI gene (formerly Entrezgene);Acc:819828]
AT3G06630	0.46	0.93	0.72	3.33	2.43	3.89	2.19329	0.00489792	AT3G06630	protein kinase family protein [Source:NCBI gene (formerly Entrezgene);Acc:819842]
AT3G06660	6.17	6.69	7.05	22.99	21.78	20.21	1.7065	5.86e-05	AT3G06660	PAPA-1-like family protein / zinc finger (HIT type) family protein [Source:NCBI gene (formerly Entrezgene);Acc:819851]
AT3G06850	12.94	13.48	14.06	93.94	71.82	77.3	2.58603	0.000532322	BCE2	2-oxoacid dehydrogenases acyltransferase family protein [Source:NCBI gene (formerly Entrezgene);Acc:819869]
AT3G06900	88936.2	70252.1	67254.8	172702	146337	155585	1.06764	0.00129389	U4.2	ncRNA [Source:NCBI gene (formerly Entrezgene);Acc:28718958]
AT3G07090	49.68	51.5	48.86	1981.75	1982.19	2055.45	5.3262	1.48e-07	AT3G07090	PPPDE putative thiol peptidase family protein [Source:NCBI gene (formerly Entrezgene);Acc:819895]
AT3G07150	3.29	1.77	0.65	54.9	60.2	68.78	5.00913	0.000134053	AT3G07150	amino acid-ligase [Source:NCBI gene (formerly Entrezgene);Acc:819901]
AT3G07220	29.01	27.97	28.66	78.99	64.85	81.46	1.39549	0.000850612	FHA2	SMAD/FHA domain-containing protein [Source:NCBI gene (formerly Entrezgene);Acc:819910]
AT3G07365	0.76	4.22	1.25	8867.43	9558.09	9466.17	12.1283	1.76e-06	AT3G07365	ncRNA [Source:NCBI gene (formerly Entrezgene);Acc:28718991]
AT3G07560	86.82	79.88	74.89	162.48	167.25	163.27	1.02903	2.4e-05	PEX13	peroxin 13 [Source:NCBI gene (formerly Entrezgene);Acc:819945]
AT3G07770	17.99	21.15	19.69	69.2	68.52	71.02	1.82708	1.85e-06	Hsp89.1	HEAT SHOCK PROTEIN 89.1 [Source:NCBI gene (formerly Entrezgene);Acc:819968]
AT3G07780	22.18	23.74	19.2	58.83	48.86	58.78	1.35409	0.000697508	OBE1	potyvirus VPg interacting protein (DUF1423) [Source:NCBI gene (formerly Entrezgene);Acc:819969]
AT3G08485	637.36	466.65	544.31	1534.15	942.12	1438.97	1.2481	0.0164604	AT3G08485	ncRNA [Source:NCBI gene (formerly Entrezgene);Acc:28719133]
AT3G08565	288.08	190.15	278.92	466.37	517.74	536.61	1.0061	0.00249132
AT3G08590	79.64	81.57	77.71	249.68	263.05	249.98	1.67461	2.75e-06	iPGAM2	Phosphoglycerate mutase, 2,3-bisphosphoglycerate-independent [Source:NCBI gene (formerly Entrezgene);Acc:820006]
AT3G08690	28.02	30.02	27.65	64.34	74.76	62.68	1.23558	0.000551853	UBC11	ubiquitin-conjugating enzyme 11 [Source:NCBI gene (formerly Entrezgene);Acc:820016]
AT3G08960	8.13	8.82	9.16	26.17	26.51	28.25	1.63207	1.37e-05	AT3G08960	ARM repeat superfamily protein [Source:NCBI gene (formerly Entrezgene);Acc:820048]
AT3G08970	2.14	2.6	2.23	191.07	158.17	181.32	6.25021	5.74e-05	ATERDJ3A	DNAJ heat shock N-terminal domain-containing protein [Source:NCBI gene (formerly Entrezgene);Acc:820049]
AT3G09350	13.83	13.21	11.88	1591.76	1826.45	1581.92	7.00531	3.22e-05	Fes1A	Fes1A [Source:NCBI gene (formerly Entrezgene);Acc:820091]
AT3G09430	0.61	0.68	1.13	8.52	4.22	3.63	2.75798	0.0399187	AT3G09430	peptide transporter family protein [Source:NCBI gene (formerly Entrezgene);Acc:820101]
AT3G09440	283.04	306.84	233.86	4222.32	4563.65	4388.37	3.9994	2.15e-06	AT3G09440	Heat shock protein 70 (Hsp 70) family protein [Source:NCBI gene (formerly Entrezgene);Acc:820102]
AT3G09640	0.13	0	0	52.62	54.69	47.3	10.2159	1.98e-05	APX2	ascorbate peroxidase 2 [Source:NCBI gene (formerly Entrezgene);Acc:820121]
AT3G09740	85.67	87.06	84.32	172.42	170.15	192.69	1.05819	0.000210496	SYP71	syntaxin of plants 71 [Source:NCBI gene (formerly Entrezgene);Acc:820132]
AT3G09790	0	0.08	0.09	0.15	0.27	0.23	1.9349	0.0242517	UBQ8	ubiquitin 8 [Source:NCBI gene (formerly Entrezgene);Acc:820137]
AT3G09840	207.28	211.77	200.83	431.8	415.55	420	1.03175	3.1e-06	CDC48	cell division cycle 48 [Source:NCBI gene (formerly Entrezgene);Acc:820142]
AT3G10020	30.58	40.42	38.69	3446.98	3610.05	3802.19	6.62934	4.03e-06	AT3G10020	plant/protein [Source:NCBI gene (formerly Entrezgene);Acc:820163]
AT3G10030	10.43	10.52	11.39	39.25	33.18	32.71	1.70092	0.000337435	AT3G10030	aspartate/glutamate/uridylate kinase family protein [Source:NCBI gene (formerly Entrezgene);Acc:820164]
AT3G10770	50.37	43.72	51.04	212.87	181.42	193.97	2.01911	9.72e-05	AT3G10770	Single-stranded nucleic acid binding R3H protein [Source:NCBI gene (formerly Entrezgene);Acc:820246]
AT3G10800	16.47	15.7	15.83	40.93	37.26	38.3	1.2791	3.39e-05	BZIP28	Basic-leucine zipper (bZIP) transcription factor family protein [Source:NCBI gene (formerly Entrezgene);Acc:820249]
AT3G10820	3.91	3.23	4.18	17.42	15.9	17.65	2.17077	2.82e-05	AT3G10820	Transcription elongation factor (TFIIS) family protein [Source:NCBI gene (formerly Entrezgene);Acc:820251]
AT3G10985	38.23	41.67	33.41	148.08	122.93	141.41	1.86384	0.000226294	SAG20	senescence associated 20 [Source:NCBI gene (formerly Entrezgene);Acc:2745879]
AT3G11010	0.85	1.5	1.07	2.72	2.6	2.82	1.25103	0.00144338	RLP34	receptor like protein 34 [Source:NCBI gene (formerly Entrezgene);Acc:820272]
AT3G11020	2.35	1.63	0.95	71.4	66.05	69.34	5.39043	1.96e-06	DREB2B	DRE/CRT-binding protein 2B [Source:NCBI gene (formerly Entrezgene);Acc:820273]
AT3G11260	0.72	1.16	1.17	4.06	2.75	4.04	1.83081	0.00475382	WOX5	WUSCHEL related homeobox 5 [Source:NCBI gene (formerly Entrezgene);Acc:820297]
AT3G11620	8.95	10.42	9.37	28.54	26.59	20.16	1.3894	0.00379009	AT3G11620	alpha/beta-Hydrolases superfamily protein [Source:NCBI gene (formerly Entrezgene);Acc:820334]
AT3G11690	22.4	23.41	18.65	69.02	82.13	73.52	1.80133	0.000202353	AT3G11690
AT3G11770	23.34	18.55	15.69	45.08	42.02	48.57	1.23646	0.000882163	AT3G11770	Polynucleotidyl transferase, ribonuclease H-like superfamily protein [Source:NCBI gene (formerly Entrezgene);Acc:820351]
AT3G12050	30.76	32.16	29.56	788.75	717.72	777.16	4.62604	4.92e-06	AT3G12050	Aha1 domain-containing protein [Source:NCBI gene (formerly Entrezgene);Acc:820379]
AT3G12060	0.2	0.04	0.21	1.47	0.79	1.58	3.09311	0.0111226	TBL1	trichome birefringence-like protein (DUF828) [Source:NCBI gene (formerly Entrezgene);Acc:820380]
AT3G12300	18.05	19.13	16.32	56.62	56.98	47.94	1.59428	0.000300678	BUG22	cilia/flagella-associated protein [Source:NCBI gene (formerly Entrezgene);Acc:820410]
AT3G12320	46.34	51.87	45.88	158.72	163.04	127.85	1.6417	0.000824154	AT3G12320
AT3G12400	15.89	15.28	14.24	35.31	27.04	36.15	1.11711	0.00386804	ELC	Ubiquitin-conjugating enzyme/RWD-like protein [Source:NCBI gene (formerly Entrezgene);Acc:820419]
AT3G12490	134.14	136.07	124.98	326.17	317.8	291.58	1.24327	8.04e-05	CYSB	cystatin B [Source:NCBI gene (formerly Entrezgene);Acc:820428]
AT3G12570	23.93	24.04	22.34	91.09	54.59	70.58	1.62097	0.0100366	FYD	FYD [Source:NCBI gene (formerly Entrezgene);Acc:820437]
AT3G12580	49.91	46.96	37.5	6499.11	6604.26	7029.58	7.2272	2.1e-06	HSP70	heat shock protein 70 [Source:NCBI gene (formerly Entrezgene);Acc:820438]
AT3G13200	99.33	101.98	99.03	210.02	215.4	176.09	1.00199	0.00124228	EMB2769	Cwf15 / Cwc15 cell cycle control family protein [Source:NCBI gene (formerly Entrezgene);Acc:820510]
AT3G13270	0.12	0.26	0.12	1.98	3.57	3.86	4.23419	0.00714869
AT3G13310	43.1	42.29	32.99	290.35	276.97	279.99	2.83946	1.25e-06	AT3G13310	Chaperone DnaJ-domain superfamily protein [Source:NCBI gene (formerly Entrezgene);Acc:820531]
AT3G13450	17.59	15.21	19.17	173.88	164.44	155.6	3.24853	1.08e-05	DIN4	Transketolase family protein [Source:NCBI gene (formerly Entrezgene);Acc:820547]
AT3G13460	120.3	116.17	109.03	306.17	260.66	292.46	1.31446	0.000247565	ECT2	evolutionarily conserved C-terminal region 2 [Source:NCBI gene (formerly Entrezgene);Acc:820548]
AT3G13470	71.84	72.15	90.92	640.08	648.23	687.71	3.07242	3.45e-06	Cpn60beta2	TCP-1/cpn60 chaperonin family protein [Source:NCBI gene (formerly Entrezgene);Acc:820549]
AT3G14050	14.39	17.17	12.87	33.07	33.31	33.84	1.17356	0.000130244	RSH2	RELA/SPOT homolog 2 [Source:NCBI gene (formerly Entrezgene);Acc:820619]
AT3G14200	16.66	18.98	12.32	178.72	172.88	171.58	3.4474	7.08e-07	AT3G14200	Chaperone DnaJ-domain superfamily protein [Source:NCBI gene (formerly Entrezgene);Acc:820637]
AT3G14440	10.98	10.25	9.56	38.18	32.25	28.15	1.67883	0.00154156	NCED3	nine-cis-epoxycarotenoid dioxygenase 3 [Source:NCBI gene (formerly Entrezgene);Acc:820667]
AT3G14750	5.44	6.15	6.35	15.85	14.08	11.57	1.20993	0.00349543	AT3G14750	structural maintenance of chromosomes domain protein [Source:NCBI gene (formerly Entrezgene);Acc:820703]
AT3G14990	207.19	218.54	217.89	538.79	607.19	436.38	1.2978	0.00326888	DJ1A	Class I glutamine amidotransferase-like superfamily protein [Source:NCBI gene (formerly Entrezgene);Acc:820728]
AT3G15340	0.47	0.45	0.89	37.58	35.96	37.47	5.93856	2.94e-07	PPI2	proton pump interactor 2 [Source:NCBI gene (formerly Entrezgene);Acc:820765]
AT3G15440	0	0	0.23	0.56	0.47	0.26	2.48767	0.0395427	AT3G15440	RING/U-box protein [Source:NCBI gene (formerly Entrezgene);Acc:820783]
AT3G15450	191.15	239.23	243.06	1871.96	1329.23	1699.04	2.86323	0.000938422	AT3G15450	aluminum induced protein with YGL and LRDR motifs [Source:NCBI gene (formerly Entrezgene);Acc:820784]
AT3G15500	1.59	2.49	2.1	27.05	19.77	19.27	3.41875	0.00138825	NAC3	NAC domain containing protein 3 [Source:NCBI gene (formerly Entrezgene);Acc:820789]
AT3G15620	3.77	3.94	3.36	14.07	15.05	13.63	1.94927	2.02e-05	UVR3	DNA photolyase family protein [Source:NCBI gene (formerly Entrezgene);Acc:820804]
AT3G15760	22.35	17.7	23.01	42.51	43.21	46.06	1.06333	0.000326888	AT3G15760	cytochrome P450 family protein [Source:NCBI gene (formerly Entrezgene);Acc:820819]
AT3G15780	43.56	40.63	42.73	115.62	121.98	103.04	1.42433	0.000225044	AT3G15780	transmembrane protein [Source:NCBI gene (formerly Entrezgene);Acc:820821]
AT3G16050	10.39	9.39	9.98	1823.12	1800.4	1942.2	7.54705	1.93e-06	PDX1.2	pyridoxine biosynthesis 1.2 [Source:NCBI gene (formerly Entrezgene);Acc:820850]
AT3G16120	1.93	1.63	4.25	11.81	5.91	7.8	1.70823	0.0374963	AT3G16120	Dynein light chain type 1 family protein [Source:NCBI gene (formerly Entrezgene);Acc:820857]
AT3G16770	209.87	191.31	179.64	799.22	724.87	836.25	2.02283	6.27e-05	EBP	ethylene-responsive element binding protein [Source:NCBI gene (formerly Entrezgene);Acc:820929]
AT3G16950	29.06	26.54	27.66	104.7	109.98	100.1	1.91865	1.26e-05	LPD1	lipoamide dehydrogenase 1 [Source:NCBI gene (formerly Entrezgene);Acc:820951]
AT3G17020	257.28	256.43	221.64	763.94	726.25	778.52	1.62537	1.26e-05	AT3G17020	Adenine nucleotide alpha hydrolases-like superfamily protein [Source:NCBI gene (formerly Entrezgene);Acc:820958]
AT3G17410	53.03	44.13	45.05	105.07	105.47	104.47	1.14737	3.49e-05	AT3G17410	Protein kinase superfamily protein [Source:NCBI gene (formerly Entrezgene);Acc:821005]
AT3G17590	15.6	14.18	20.03	43.63	47.93	45.67	1.46209	0.00017323	BSH	transcription regulatory protein SNF5, putative (BSH) [Source:NCBI gene (formerly Entrezgene);Acc:821025]
AT3G17611	8.35	9.34	7.5	156.09	162.83	163.56	4.25955	3.91e-07	RBL14	RHOMBOID-like protein 14 [Source:NCBI gene (formerly Entrezgene);Acc:821028]
AT3G17800	152.24	147.69	140.02	298.35	334.48	287.52	1.06484	0.000396564	AT3G17800	alanine-tRNA ligase, putative (DUF760) [Source:NCBI gene (formerly Entrezgene);Acc:821048]
AT3G18035	22.17	21.75	23.36	60.13	53.62	58.93	1.35985	6.9e-05	HON4	winged-helix DNA-binding transcription factor family protein [Source:NCBI gene (formerly Entrezgene);Acc:821328]
AT3G18780	480.95	427.69	457.41	1064.91	894.23	1104.45	1.16521	0.00103534	ACT2	actin 2 [Source:NCBI gene (formerly Entrezgene);Acc:821411]
AT3G19910	25.98	25.15	24.9	74.24	77.3	70.52	1.54631	1.65e-05	AT3G19910	RING/U-box superfamily protein [Source:NCBI gene (formerly Entrezgene);Acc:821529]
AT3G20395	0	0.44	0.97	4.64	1.96	3.88	2.89387	0.023238	AT3G20395	RING/U-box superfamily protein [Source:NCBI gene (formerly Entrezgene);Acc:5008015]
AT3G21090	1.64	1.94	2.44	5.03	2.79	4.56	1.04018	0.0423359	ABCG15	ABC-2 type transporter family protein [Source:NCBI gene (formerly Entrezgene);Acc:821661]
AT3G21215	8.72	7.27	6.81	18.51	16.71	16.94	1.19391	0.00026515	AT3G21215	RNA-binding (RRM/RBD/RNP motifs) family protein [Source:NCBI gene (formerly Entrezgene);Acc:821675]
AT3G21330	3.82	3.59	3.18	8.04	5.95	10.08	1.18453	0.0204182	AT3G21330	basic helix-loop-helix (bHLH) DNA-binding superfamily protein [Source:NCBI gene (formerly Entrezgene);Acc:821687]
AT3G22090	0	0	1.37	2.73	3.05	1.99	2.50374	0.0183062	AT3G22090
AT3G22100	0.36	0.16	0	0.41	0.52	0.59	1.54749	0.0459537	AT3G22100	basic helix-loop-helix (bHLH) DNA-binding superfamily protein [Source:NCBI gene (formerly Entrezgene);Acc:821772]
AT3G22450	1.54	0.5	1.08	2.81	3.93	4.19	1.80868	0.00742622	AT3G22450	Ribosomal L18p/L5e family protein [Source:NCBI gene (formerly Entrezgene);Acc:821816]
AT3G22460	2.75	1.62	1.76	9.17	7.25	8.32	2.01289	0.000712249	OASA2	O-acetylserine (thiol) lyase (OAS-TL) [Source:NCBI gene (formerly Entrezgene);Acc:821817]
AT3G22640	0.06	0	0.12	0.79	0.81	0.7	3.67557	0.000128204	PAP85	cupin family protein [Source:NCBI gene (formerly Entrezgene);Acc:821835]
AT3G22830	2.02	2.59	2.23	19.56	15.79	12.51	2.80675	0.00259519	HSFA6B	heat shock transcription factor A6B [Source:NCBI gene (formerly Entrezgene);Acc:821854]
AT3G22960	87.14	87.6	87.55	453.27	417.61	452.6	2.3351	7.32e-06	PKP-ALPHA	Pyruvate kinase family protein [Source:NCBI gene (formerly Entrezgene);Acc:821870]
AT3G22961	0	0.86	0.54	2.44	2.08	1.87	2.19039	0.00524611	AT3G22961	Paired amphipathic helix (PAH2) superfamily protein [Source:NCBI gene (formerly Entrezgene);Acc:6241387]
AT3G23170	23.95	19.73	19.42	40.19	40.59	48.55	1.03535	0.00202964	AT3G23170
AT3G23250	0.15	0.68	0.08	1	1.25	1.75	2.13606	0.0239371	MYB15	myb domain protein 15 [Source:NCBI gene (formerly Entrezgene);Acc:821904]
AT3G23260	0.47	0.82	0.73	1.75	1.88	1.48	1.33897	0.00284294	AT3G23260	F-box and associated interaction domains-containing protein [Source:NCBI gene (formerly Entrezgene);Acc:821905]
AT3G23710	7.45	7.98	8.7	18.26	16.59	16.03	1.07627	0.000304185	Tic22-III	Tic22-like family protein [Source:NCBI gene (formerly Entrezgene);Acc:821952]
AT3G23920	63.47	65.21	54	353.16	393.05	303.27	2.52228	0.000384539	BAM1	beta-amylase 1 [Source:NCBI gene (formerly Entrezgene);Acc:821975]
AT3G23990	50.62	52.13	51.36	280.25	280.18	272.03	2.43342	1.34e-07	HSP60	heat shock protein 60 [Source:NCBI gene (formerly Entrezgene);Acc:821983]
AT3G24000	2.53	2.52	3.14	43.36	25.35	26.92	3.54553	0.00719365	AT3G24000	Tetratricopeptide repeat (TPR)-like superfamily protein [Source:NCBI gene (formerly Entrezgene);Acc:821984]
AT3G24120	22.42	22.73	24.77	64.15	53.44	53.21	1.28853	0.00079886	AT3G24120	Homeodomain-like superfamily protein [Source:NCBI gene (formerly Entrezgene);Acc:821998]
AT3G24310	0.35	0.23	0.26	2.39	1.07	2.72	2.87915	0.0244024	MYB305	myb domain protein 305 [Source:NCBI gene (formerly Entrezgene);Acc:822019]
AT3G24495	1.54	2.41	2.05	5.52	4.57	3.74	1.20477	0.0103677	MSH7	MUTS homolog 7 [Source:NCBI gene (formerly Entrezgene);Acc:822040]
AT3G24500	34.03	34.39	29.9	6917.22	7473.57	7286.37	7.78448	1.59e-06	MBF1C	multiprotein bridging factor 1C [Source:NCBI gene (formerly Entrezgene);Acc:822041]
AT3G24982	0.16	0.19	0.31	0.9	0.75	0.63	1.7885	0.00397078	RLP40	receptor like protein 40 [Source:NCBI gene (formerly Entrezgene);Acc:822091]
AT3G25013	1.98	1.04	1.88	5.04	6.47	4.82	1.73667	0.00309287	AT3G25013	Synaptobrevin family protein [Source:NCBI gene (formerly Entrezgene);Acc:6240559]
AT3G25230	47.57	49.13	48.74	666.48	687.46	659.95	3.79149	1.9e-07	ROF1	rotamase FKBP 1 [Source:NCBI gene (formerly Entrezgene);Acc:822117]
AT3G25240	2.17	3.15	1.58	5.7	3.37	5.38	1.0664	0.0431207	AT3G25240	sulfate/thiosulfate import ATP-binding protein, putative (DUF506) [Source:NCBI gene (formerly Entrezgene);Acc:822118]
AT3G25855	5.34	2.7	4.03	10.62	8.54	7.96	1.16793	0.0106748	AT3G25855	Copper transport protein family [Source:NCBI gene (formerly Entrezgene);Acc:822180]
AT3G25990	0.57	0.43	0.32	1.43	1.23	0.83	1.40269	0.0191994	AT3G25990	Homeodomain-like superfamily protein [Source:NCBI gene (formerly Entrezgene);Acc:822196]
AT3G26220	2.25	3	1.68	5.97	3.55	6.44	1.20353	0.0365074	CYP71B3	cytochrome P450, family 71, subfamily B, polypeptide 3 [Source:NCBI gene (formerly Entrezgene);Acc:822223]
AT3G26350	0	0.07	0.23	0.75	0.93	0.55	2.89401	0.00758884	AT3G26350	proline-rich receptor-like kinase [Source:NCBI gene (formerly Entrezgene);Acc:822239]
AT3G26440	10.52	11.37	8.31	55.13	40.93	48.41	2.25815	0.00082039	AT3G26440	transmembrane protein, putative (DUF707) [Source:NCBI gene (formerly Entrezgene);Acc:822248]
AT3G26740	321.85	444.26	365.85	1503.08	1313.24	1234.03	1.83922	0.000372189	CCL	CCR-like protein [Source:NCBI gene (formerly Entrezgene);Acc:822286]
AT3G26770	4.9	4.31	6.21	10.66	12.52	11.19	1.15635	0.0013153	AT3G26770	NAD(P)-binding Rossmann-fold superfamily protein [Source:NCBI gene (formerly Entrezgene);Acc:822290]
AT3G27440	0	0.15	0.06	0.33	0.4	0.45	2.49033	0.00440334	UKL5	uridine kinase-like 5 [Source:NCBI gene (formerly Entrezgene);Acc:822365]
AT3G28210	3.24	3.3	1.46	39.14	49.64	42.01	4.03111	0.000212906	PMZ	zinc finger (AN1-like) family protein [Source:NCBI gene (formerly Entrezgene);Acc:822447]
AT3G28857	1.67	1.21	1.18	2.65	3	3.55	1.18015	0.00500651	PRE5	basic helix-loop-helix (bHLH) DNA-binding family protein [Source:NCBI gene (formerly Entrezgene);Acc:2745895]
AT3G29575	47.66	51.99	45.61	127.71	138.52	103.12	1.34635	0.00216952	AFP3	ABI five binding protein 3 [Source:NCBI gene (formerly Entrezgene);Acc:822619]
AT3G29670	2.07	1.26	2.08	7.72	5.55	6.37	1.86009	0.00232675	PMAT2	HXXXD-type acyl-transferase family protein [Source:NCBI gene (formerly Entrezgene);Acc:822645]
AT3G30775	26.88	30.56	21.48	237.25	152.15	207.53	2.9191	0.00233085	ERD5	Methylenetetrahydrofolate reductase family protein [Source:NCBI gene (formerly Entrezgene);Acc:822833]
AT3G32047	0.27	0.36	0.4	1.43	2.14	1.24	2.22339	0.0103713	AT3G32047	Cytochrome P450 superfamily protein [Source:NCBI gene (formerly Entrezgene);Acc:3769237]
AT3G41761	521.94	512.23	680.19	3801.47	4193.33	4227.64	2.83379	1.85e-05	AT3G41761	ncRNA [Source:NCBI gene (formerly Entrezgene);Acc:6241328]
AT3G41762	140.67	114.48	115.73	458.3	474.3	453.25	1.90175	5.81e-06	AT3G41762
AT3G42640	1.62	1.53	2.26	4.45	4.43	4.11	1.2637	0.000580964	HA8	H[+]-ATPase 8 [Source:NCBI gene (formerly Entrezgene);Acc:823281]
AT3G42806	5.03	4.64	6.03	15.27	10.32	13.47	1.31493	0.00662813
AT3G43850	0.65	0.81	0.63	3.05	1.95	3.66	2.05086	0.0121676	AT3G43850
AT3G44110	201.33	208.83	192.63	1133.35	1130.48	1107.33	2.48352	6.66e-08	J3	DNAJ homologue 3 [Source:NCBI gene (formerly Entrezgene);Acc:823531]
AT3G44300	9.63	13.07	7.76	68.81	61.73	44.18	2.52006	0.00301721	NIT2	nitrilase 2 [Source:NCBI gene (formerly Entrezgene);Acc:823555]
AT3G45300	34.82	37.28	32.25	552.3	502.23	474.79	3.87339	3.1e-05	IVD	isovaleryl-CoA-dehydrogenase [Source:NCBI gene (formerly Entrezgene);Acc:823668]
AT3G45730	13.78	16.37	15.62	64.84	50.59	59.39	1.9334	0.000522763	AT3G45730
AT3G46080	1.19	1.76	1.34	20.26	23.61	36.51	4.22779	0.00690001	AT3G46080	C2H2-type zinc finger family protein [Source:NCBI gene (formerly Entrezgene);Acc:823751]
AT3G46090	0.26	0.91	0.63	9.2	11.34	13.92	4.25885	0.00138637	ZAT7	C2H2 and C2HC zinc fingers superfamily protein [Source:NCBI gene (formerly Entrezgene);Acc:823752]
AT3G46230	0.72	1.27	0.35	6172.56	6372.4	6336.87	12.9782	5.49e-08	HSP17.4	heat shock protein 17.4 [Source:NCBI gene (formerly Entrezgene);Acc:823768]
AT3G46500	1.33	1.07	1.3	3.09	2.25	2.36	1.05733	0.00846464	AT3G46500	2-oxoglutarate (2OG) and Fe(II)-dependent oxygenase superfamily protein [Source:NCBI gene (formerly Entrezgene);Acc:823803]
AT3G46640	20	19.71	17.87	44.52	53.12	45.18	1.31056	0.000562967	PCL1	Homeodomain-like superfamily protein [Source:NCBI gene (formerly Entrezgene);Acc:823817]
AT3G47340	2.04	2.33	3.85	1754.25	1471.91	1595.29	9.19611	3.97e-05	ASN1	glutamine-dependent asparagine synthase 1 [Source:NCBI gene (formerly Entrezgene);Acc:823888]
AT3G47875	0.13	0.23	0.18	1.59	1.75	1.65	3.20801	1.11e-05
AT3G48020	9.2	9.57	5.03	21.42	14.47	16.12	1.12783	0.0211237	AT3G48020
AT3G48070	18.31	14.86	16	34.56	40.42	39.41	1.21811	0.000468144	AT3G48070	RING/U-box superfamily protein [Source:NCBI gene (formerly Entrezgene);Acc:823962]
AT3G48140	674.69	641.73	606.01	1667.33	1445.18	1709.7	1.32676	0.000331608	AT3G48140	B12D protein [Source:NCBI gene (formerly Entrezgene);Acc:823969]
AT3G48240	3.16	3.1	3.36	16.97	17.81	12.64	2.30139	0.00141801	AT3G48240	Octicosapeptide/Phox/Bem1p family protein [Source:NCBI gene (formerly Entrezgene);Acc:823982]
AT3G48390	3.13	2.3	2.7	13.54	11.43	9.04	2.06463	0.00284663	AT3G48390	MA3 domain-containing protein [Source:NCBI gene (formerly Entrezgene);Acc:823997]
AT3G48530	61.77	65.3	60.02	595.62	511.03	558.16	3.15355	3.62e-05	KING1	SNF1-related protein kinase regulatory subunit gamma 1 [Source:NCBI gene (formerly Entrezgene);Acc:824012]
AT3G48680	54.26	55.02	53.01	139.42	134.03	136.85	1.33811	9.8e-07	GAMMA CAL2	gamma carbonic anhydrase-like 2 [Source:NCBI gene (formerly Entrezgene);Acc:824029]
AT3G49400	1.36	1.41	1.02	3.1	2.7	2.53	1.13612	0.00192021	AT3G49400	Transducin/WD40 repeat-like superfamily protein [Source:NCBI gene (formerly Entrezgene);Acc:824102]
AT3G49590	7.99	9.03	9.54	23.69	19.62	21.13	1.2787	0.000578988	ATG13	Autophagy-related protein 13 [Source:NCBI gene (formerly Entrezgene);Acc:824121]
AT3G49620	0.9	1.52	2.99	46.46	39.75	25.6	4.36928	0.00456531	DIN11	2-oxoglutarate (2OG) and Fe(II)-dependent oxygenase superfamily protein [Source:NCBI gene (formerly Entrezgene);Acc:824124]
AT3G50210	15.68	13.33	15.01	30.08	28.61	30.17	1.01337	6.51e-05	AT3G50210	2-oxoglutarate (2OG) and Fe(II)-dependent oxygenase superfamily protein [Source:NCBI gene (formerly Entrezgene);Acc:824183]
AT3G50480	9.05	11.97	9.16	35.06	21.91	36.05	1.62395	0.0108352	HR4	homolog of RPW8 4 [Source:NCBI gene (formerly Entrezgene);Acc:824212]
AT3G50670	21.8	22.86	26.03	57.97	54.78	55.25	1.24888	3.61e-05	U1-70K	U1 small nuclear ribonucleoprotein-70K [Source:NCBI gene (formerly Entrezgene);Acc:824230]
AT3G50740	37.51	33.67	31.35	99.03	91.87	109.87	1.55261	0.000281424	UGT72E1	UDP-glucosyl transferase 72E1 [Source:NCBI gene (formerly Entrezgene);Acc:824238]
AT3G50770	2.36	3.52	3.15	8.77	9.65	19.11	2.05525	0.046158	CML41	calmodulin-like 41 [Source:NCBI gene (formerly Entrezgene);Acc:824241]
AT3G50930	2.23	2.16	1.73	4.45	5.23	7	1.44652	0.0102686	BCS1	cytochrome BC1 synthesi [Source:NCBI gene (formerly Entrezgene);Acc:824257]
AT3G50980	0.95	1.72	3.01	13.62	15.98	9.69	2.7902	0.00438502	XERO1	dehydrin xero 1 [Source:NCBI gene (formerly Entrezgene);Acc:824262]
AT3G51000	24.07	25.3	19.42	60.83	58.16	54.73	1.33649	0.000154904	AT3G51000	alpha/beta-Hydrolases superfamily protein [Source:NCBI gene (formerly Entrezgene);Acc:824264]
AT3G51840	74.02	73.92	73.1	329.44	296.25	304.4	2.07306	1.89e-05	ACX4	acyl-CoA oxidase 4 [Source:NCBI gene (formerly Entrezgene);Acc:824347]
AT3G51890	10.87	11.6	9.37	31.44	29.69	31.29	1.53736	1.98e-05	AT3G51890	Clathrin light chain protein [Source:NCBI gene (formerly Entrezgene);Acc:824352]
AT3G51910	8.27	7.09	8.06	440.77	422.58	423.32	5.77976	2.4e-07	HSFA7A	heat shock transcription factor A7A [Source:NCBI gene (formerly Entrezgene);Acc:824354]
AT3G53230	9.54	8.15	6.94	106.52	101.9	93.63	3.6163	1.77e-05	AtCDC48B	ATPase, AAA-type, CDC48 protein [Source:NCBI gene (formerly Entrezgene);Acc:824489]
AT3G53410	10.59	9.85	11.31	28.2	24.96	24.87	1.29727	0.000193452	LUL2	RING/U-box superfamily protein [Source:NCBI gene (formerly Entrezgene);Acc:824509]
AT3G53500	50.6	53.87	57.86	129.42	117.94	128.86	1.21265	7.65e-05	RS2Z32	RNA-binding (RRM/RBD/RNP motifs) family protein with retrovirus zinc finger-like domain-containing protein [Source:NCBI gene (formerly Entrezgene);Acc:824518]
AT3G53630	28.87	25.46	24.19	62.97	56.23	59.89	1.18955	0.000151719	AT3G53630
AT3G53820	0.55	0.25	0.27	1.61	1.86	1.81	2.30293	0.000340245	AT3G53820	C2H2 and C2HC zinc fingers superfamily protein [Source:NCBI gene (formerly Entrezgene);Acc:824549]
AT3G53830	2.42	2.4	2.04	45.72	50.23	45.08	4.36165	1.04e-05	AT3G53830	Regulator of chromosome condensation (RCC1) family protein [Source:NCBI gene (formerly Entrezgene);Acc:824550]
AT3G54850	12.55	9.63	11.09	26.01	22.89	21.79	1.08728	0.00119919	PUB14	plant U-box 14 [Source:NCBI gene (formerly Entrezgene);Acc:824650]
AT3G54880	28.05	23.79	31.94	64.03	56.49	57.97	1.09117	0.000663365	AT3G54880	zinc finger protein [Source:NCBI gene (formerly Entrezgene);Acc:824653]
AT3G55460	41.08	37.25	42.17	104.66	106.35	126.03	1.48389	0.000504417	SCL30	SC35-like splicing factor 30 [Source:NCBI gene (formerly Entrezgene);Acc:824712]
AT3G55580	0.95	1.34	1.16	16.37	23.97	18.51	4.09237	0.00123266	AT3G55580	Regulator of chromosome condensation (RCC1) family protein [Source:NCBI gene (formerly Entrezgene);Acc:824723]
AT3G55770	126.72	126.67	133.49	412.59	383.82	409.9	1.64064	8.53e-06	WLIM2b	GATA type zinc finger transcription factor family protein [Source:NCBI gene (formerly Entrezgene);Acc:824743]
AT3G55860	2.37	0.74	1.32	5.05	5.39	4.45	1.74897	0.00318139	AT3G55860
AT3G55910	0.72	0.43	0.23	0.84	0.94	1.06	1.04122	0.0354102	AT3G55910	ADP-ribosylation factor GTPase-activating protein [Source:NCBI gene (formerly Entrezgene);Acc:824757]
AT3G56130	53.58	43.4	53.57	124.72	126.34	134.45	1.35653	6.59e-05	AT3G56130	biotin/lipoyl attachment domain-containing protein [Source:NCBI gene (formerly Entrezgene);Acc:824779]
AT3G56250	3.51	4.96	5.79	24.75	26.47	26.6	2.44817	1.88e-05	AT3G56250
AT3G56705	35.13	20.82	28.35	90.85	89.49	72.36	1.58382	0.00149446	U2.6	ncRNA [Source:NCBI gene (formerly Entrezgene);Acc:3769727]
AT3G56710	2.62	2.23	1.43	2.97	5.45	5.42	1.14001	0.0477713	SIB1	sigma factor binding protein 1 [Source:NCBI gene (formerly Entrezgene);Acc:824838]
AT3G57540	7.57	9.68	7.24	24.69	23.85	17.21	1.4248	0.00521802	AT3G57540	Remorin family protein [Source:NCBI gene (formerly Entrezgene);Acc:824921]
AT3G57765	30.52	18.46	24.05	57.35	56.31	56.37	1.21923	0.000763849	U2.3	ncRNA [Source:NCBI gene (formerly Entrezgene);Acc:3769731]
AT3G57880	13.44	12.69	14.21	51.1	49.44	45.81	1.85914	2.63e-05	AT3G57880	Calcium-dependent lipid-binding (CaLB domain) plant phosphoribosyltransferase family protein [Source:NCBI gene (formerly Entrezgene);Acc:824957]
AT3G58490	19.4	18.43	21.3	46.37	39.39	50.13	1.20048	0.00141926	SPP1	Phosphatidic acid phosphatase (PAP2) family protein [Source:NCBI gene (formerly Entrezgene);Acc:825018]
AT3G58620	6.01	7.36	8.12	18.67	13.93	16.47	1.19118	0.00360926	TTL4	tetratricopetide-repeat thioredoxin-like 4 [Source:NCBI gene (formerly Entrezgene);Acc:825031]
AT3G58670	15.61	14.05	15.19	32.81	31.62	28.56	1.05197	0.00028599	AT3G58670	2-aminoethanethiol dioxygenase, putative (DUF1637) [Source:NCBI gene (formerly Entrezgene);Acc:825036]
AT3G58680	248.57	260.4	252.19	580.47	623.14	559.48	1.21183	6.22e-05	MBF1B	multiprotein bridging factor 1B [Source:NCBI gene (formerly Entrezgene);Acc:825037]
AT3G58750	19.41	20.8	21.72	52.17	50.94	49.35	1.29972	8.96e-06	CSY2	citrate synthase 2 [Source:NCBI gene (formerly Entrezgene);Acc:825044]
AT3G59068	74	45.58	64.49	168.59	153.42	152.23	1.36536	0.000608709	AT3G59068	ncRNA [Source:NCBI gene (formerly Entrezgene);Acc:28719415]
AT3G59350	30.74	32.19	25.82	134.19	122.53	161.47	2.23634	0.000717595	AT3G59350	Protein kinase superfamily protein [Source:NCBI gene (formerly Entrezgene);Acc:825104]
AT3G59430	3.79	3.65	3.79	9.05	9.64	8.48	1.27466	9.58e-05	AT3G59430
AT3G59520	5.79	7.47	6.91	36.29	35.39	40.09	2.47025	3.65e-05	RBL13	RHOMBOID-like protein 13 [Source:NCBI gene (formerly Entrezgene);Acc:825121]
AT3G59530	0.91	1.53	1.56	12.07	6.7	8.98	2.79442	0.00727615	LAP3	Calcium-dependent phosphotriesterase superfamily protein [Source:NCBI gene (formerly Entrezgene);Acc:825122]
AT3G59730	0.7	0.72	0.55	2.67	3.6	3.22	2.26821	0.000806248	AT3G59730	Concanavalin A-like lectin protein kinase family protein [Source:NCBI gene (formerly Entrezgene);Acc:825142]
AT3G59940	164.53	161.05	139.39	540.08	500.11	495.43	1.72361	2.52e-05	AT3G59940	Galactose oxidase/kelch repeat superfamily protein [Source:NCBI gene (formerly Entrezgene);Acc:825164]
AT3G60150	7.51	8.66	6.18	14.16	16.8	16.19	1.07698	0.0015247	AT3G60150	NADH dehydrogenase ubiqui 1 alpha subcomplex assembly factor-like protein (DUF498/DUF598) [Source:NCBI gene (formerly Entrezgene);Acc:825185]
AT3G60190	30.56	29.47	27.07	83.49	82.35	79.52	1.49416	4.64e-06	DL1E	DYNAMIN-like 1E [Source:NCBI gene (formerly Entrezgene);Acc:825189]
AT3G60286	0.7	1.3	1.2	2.19	2	3.2	1.2075	0.0283909	AT3G60286
AT3G60300	52.87	43.09	47.4	197.34	167.39	168.29	1.89455	0.000222125	AT3G60300	RWD domain-containing protein [Source:NCBI gene (formerly Entrezgene);Acc:825201]
AT3G60600	51.36	48.15	42.02	110.49	99.69	100.63	1.13493	0.000214776	VAP27-1	vesicle associated protein [Source:NCBI gene (formerly Entrezgene);Acc:825231]
AT3G60670	0	0.18	0.2	1.3	0.61	0.92	2.89673	0.0175457	AT3G60670	PLATZ transcription factor family protein [Source:NCBI gene (formerly Entrezgene);Acc:825238]
AT3G60720	1.6	1.75	1.22	9.71	7.07	8.83	2.48644	0.000897852	PDLP8	plasmodesmata-located protein 8 [Source:NCBI gene (formerly Entrezgene);Acc:825243]
AT3G60930	1.59	2.1	1.71	21.34	17.67	18.21	3.40549	0.000116178
AT3G61160	6.92	5.52	7.42	19.49	15.78	20.05	1.47794	0.00125029	AT3G61160	Protein kinase superfamily protein [Source:NCBI gene (formerly Entrezgene);Acc:825288]
AT3G61198	20.65	7.77	12.9	54.05	52.32	45.59	1.87878	0.0012562	AT3G61198	ncRNA [Source:NCBI gene (formerly Entrezgene);Acc:5008103]
AT3G61210	11.16	15.02	14.92	28.51	32.15	24.06	1.04356	0.00546243	AT3G61210	S-adenosyl-L-methionine-dependent methyltransferases superfamily protein [Source:NCBI gene (formerly Entrezgene);Acc:825293]
AT3G61260	169.16	156.92	159.23	577.27	553.69	536.81	1.78094	5.69e-06	AT3G61260	Remorin family protein [Source:NCBI gene (formerly Entrezgene);Acc:825298]
AT3G61320	5.04	5.78	4.21	26.59	36.86	34.76	2.70802	0.000936154	AT3G61320	Bestrophin-like protein [Source:NCBI gene (formerly Entrezgene);Acc:825304]
AT3G61330	0	0.15	0	1.48	2.36	2.96	5.5025	0.00687123
AT3G61630	6.91	7.01	8.2	31.37	30.44	36.47	2.15155	0.000188876	CRF6
AT3G61890	47.65	52.44	45.13	116.64	118.6	86.69	1.14851	0.00503917	HB-12	homeobox 12 [Source:NCBI gene (formerly Entrezgene);Acc:825362]
AT3G62260	8.99	11.24	8.53	157.22	170.88	144.4	4.03818	4.31e-05	AT3G62260	Protein phosphatase 2C family protein [Source:NCBI gene (formerly Entrezgene);Acc:825399]
AT3G62290	819.33	637.73	743.04	1816.98	1738.32	1849.52	1.29668	6.72e-05	ARFA1E	ADP-ribosylation factor A1E [Source:NCBI gene (formerly Entrezgene);Acc:825402]
AT3G62650	284	283.89	280.29	1042.39	707.21	946.67	1.66852	0.00348376	AT3G62650
AT3G62780	0.54	0.47	0.79	4.31	3.99	3.56	2.72004	0.00014727	AT3G62780	Calcium-dependent lipid-binding (CaLB domain) family protein [Source:NCBI gene (formerly Entrezgene);Acc:825453]
AT3G63052	946.16	821.34	920.05	2471.97	2401.91	2609.57	1.47741	2.42e-05	AT3G63052
AT3G63060	0.67	1.65	0.79	13.97	17.92	9.9	3.74817	0.00525869	EDL3	EID1-like 3 [Source:NCBI gene (formerly Entrezgene);Acc:825481]
AT3G63310	35.41	31.76	28.26	160.03	149.06	144.62	2.24926	1.86e-05	BIL4	Bax inhibitor-1 family protein [Source:NCBI gene (formerly Entrezgene);Acc:825506]
AT3G63350	0.11	0.1	0.34	296.43	279.22	259.16	10.5678	1.34e-05	AT-HSFA7B	winged-helix DNA-binding transcription factor family protein [Source:NCBI gene (formerly Entrezgene);Acc:825510]
AT4G00940	3.1	1.81	1.71	27.48	28.87	28.34	3.67729	1.73e-06	AT4G00940	Dof-type zinc finger DNA-binding family protein [Source:NCBI gene (formerly Entrezgene);Acc:827952]
AT4G00975	744.77	681.15	812.39	4105.09	5298.5	4255.34	2.60936	0.000542241	AT4G00975	ncRNA [Source:NCBI gene (formerly Entrezgene);Acc:5008109]
AT4G01000	45.9	40.02	44.9	97.09	90.81	93.45	1.10478	4.07e-05	AT4G01000	Ubiquitin-like superfamily protein [Source:NCBI gene (formerly Entrezgene);Acc:826414]
AT4G01120	17.65	14.99	17.49	66.01	67.42	51.55	1.88362	0.000944996	GBF2	G-box binding factor 2 [Source:NCBI gene (formerly Entrezgene);Acc:826505]
AT4G01360	1.31	1.41	1	4.27	5.55	6.48	2.1315	0.00301289	BPS3	BPS1-like protein [Source:NCBI gene (formerly Entrezgene);Acc:827971]
AT4G01435	0.27	0.25	0	37.86	22.45	30.47	7.44772	0.00249734	AT4G01435
AT4G01550	7.84	10.59	7.19	34.94	38.29	29.51	2.00366	0.000741841	NAC069	NAC domain containing protein 69 [Source:NCBI gene (formerly Entrezgene);Acc:828144]
AT4G01870	38.23	35.08	23.67	145.59	136.25	126.81	2.07511	0.00011978	AT4G01870	tolB protein-like protein [Source:NCBI gene (formerly Entrezgene);Acc:828228]
AT4G02380	424.51	601.52	458.26	9932.43	7796.2	7230.73	4.07174	0.000687739	SAG21	senescence-associated 21 [Source:NCBI gene (formerly Entrezgene);Acc:828053]
AT4G02425	6.08	4.79	6.09	22.55	22.07	24.08	2.01817	2.05e-05	AT4G02425	LYR motif protein [Source:NCBI gene (formerly Entrezgene);Acc:828030]
AT4G02430	4.1	5.35	4.01	22.03	19.1	16.69	2.10289	0.000768273	SR34b	RNA-binding (RRM/RBD/RNP motifs) family protein [Source:NCBI gene (formerly Entrezgene);Acc:828027]
AT4G02520	75.33	80.34	45.25	495.34	543.22	462.07	2.90088	7.57e-05	GSTF2	glutathione S-transferase PHI 2 [Source:NCBI gene (formerly Entrezgene);Acc:827931]
AT4G02550	3.84	6.77	5.14	60.7	57.73	65.5	3.54573	2.05e-05	AT4G02550	Myb/SANT-like DNA-binding domain protein [Source:NCBI gene (formerly Entrezgene);Acc:827910]
AT4G02650	0	0.11	0	0.3	0.18	0.2	2.62803	0.0219337	AT4G02650	ENTH/ANTH/VHS superfamily protein [Source:NCBI gene (formerly Entrezgene);Acc:828212]
AT4G02690	0.1	0	0.34	0.74	0.4	0.75	2.10281	0.0342202	AT4G02690	Bax inhibitor-1 family protein [Source:NCBI gene (formerly Entrezgene);Acc:828203]
AT4G02815	3.24	2.42	2.83	25.87	29.72	25.78	3.26066	5.13e-05
AT4G02880	13.65	13.35	11.42	38.23	35.94	38.03	1.54614	1.7e-05	AT4G02880	ELKS/Rab6-interacting/CAST family protein [Source:NCBI gene (formerly Entrezgene);Acc:828150]
AT4G02885	0.71	0.82	0.19	1.61	1.66	1.1	1.34522	0.0287145
AT4G02890	353.98	320.11	351.04	679.16	896.25	766.19	1.19169	0.00236883	UBQ14	Ubiquitin family protein [Source:NCBI gene (formerly Entrezgene);Acc:828148]
AT4G02970	91.06	73.18	94.79	237.87	201.49	223.12	1.35476	0.000422294	AT7SL-1	7SL RNA1 [Source:NCBI gene (formerly Entrezgene);Acc:828121]
AT4G03430	21.39	21.78	18.19	49.1	69.88	64.03	1.57655	0.00298002	EMB2770	pre-mRNA splicing factor-like protein [Source:NCBI gene (formerly Entrezgene);Acc:827925]
AT4G03915	82.24	46.03	0	167.79	237.82	139.69	2.08787	0.0209805	AT4G03915	ncRNA [Source:NCBI gene (formerly Entrezgene);Acc:28719526]
AT4G03925	1239.99	871.39	634.6	2110.04	2316.88	2405.06	1.31498	0.00228079	AT4G03925	ncRNA [Source:NCBI gene (formerly Entrezgene);Acc:28719527]
AT4G03940	0.41	0.45	0.56	1.64	1	1.69	1.60848	0.0128442	AT4G03940	transmembrane protein [Source:NCBI gene (formerly Entrezgene);Acc:825704]
AT4G04020	177.02	186.24	148.46	625.89	720.32	662.15	1.97259	7.42e-05	FIB	fibrillin [Source:NCBI gene (formerly Entrezgene);Acc:825714]
AT4G04485	437.97	515.54	547.81	1089.1	909.83	1059.69	1.02665	0.0012842	AT4G04485	ncRNA [Source:NCBI gene (formerly Entrezgene);Acc:28719567]
AT4G04565	1438.2	1129.98	1250.33	2753.93	2674.03	2598.3	1.07172	0.000151758	AT4G04565	ncRNA [Source:NCBI gene (formerly Entrezgene);Acc:28719572]
AT4G04595	7057.14	4397.34	5157.94	14826.3	14252.3	15118.1	1.41168	0.000379057
AT4G04620	9.72	15.46	12.25	40.93	42.06	39.54	1.71087	9.76e-05	ATG8B	Ubiquitin-like superfamily protein [Source:NCBI gene (formerly Entrezgene);Acc:825794]
AT4G04972	0.46	1.03	1.56	7.23	5.14	2.53	2.28843	0.0473826	AT4G04972
AT4G05060	9.09	8.8	8.23	23.11	22.61	20.05	1.33227	0.000175479	AT4G05060	PapD-like superfamily protein [Source:NCBI gene (formerly Entrezgene);Acc:825848]
AT4G05070	514.25	350.4	466.21	1984.16	2042.69	2144.5	2.21323	1.82e-05	AT4G05070	Wound-responsive family protein [Source:NCBI gene (formerly Entrezgene);Acc:825849]
AT4G05150	111.23	106.87	97.76	351.42	278.01	355	1.64	0.000930399	AT4G05150	Octicosapeptide/Phox/Bem1p family protein [Source:NCBI gene (formerly Entrezgene);Acc:825863]
AT4G05320	1357.78	1229.5	1261.91	4957.15	4805.5	4852.38	1.92483	4.41e-07	UBQ10	polyubiquitin 10 [Source:NCBI gene (formerly Entrezgene);Acc:825880]
AT4G05910	10.02	0	2.14	53.72	20.43	36.1	3.18056	0.0316262	AT4G05910	ncRNA [Source:NCBI gene (formerly Entrezgene);Acc:28719697]
AT4G06305	438.95	0	704	2507.34	2813.64	2714.26	2.81358	0.000511563	AT4G06305	ncRNA [Source:NCBI gene (formerly Entrezgene);Acc:28719769]
AT4G06375	380.59	263.37	81.83	831.3	544.25	850.39	1.61679	0.019178	U4atac	ncRNA [Source:NCBI gene (formerly Entrezgene);Acc:28719780]
AT4G06415	2.42	4.18	8.35	20.44	15.67	18.66	1.87324	0.00408018	AT4G06415	ncRNA [Source:NCBI gene (formerly Entrezgene);Acc:28719788]
AT4G06555	0	0.14	0	0.44	0.93	0.35	3.61891	0.0473879
AT4G06795	3.68	1.54	1.63	18.79	16.62	17.06	2.93732	9.39e-05	AT4G06795	ncRNA [Source:NCBI gene (formerly Entrezgene);Acc:28719815]
AT4G06810	407.35	321.97	378.61	1044.89	1029.41	1112.51	1.52425	4.19e-05	AT4G06810	ncRNA [Source:NCBI gene (formerly Entrezgene);Acc:28719818]
AT4G06995	0	0.24	0.44	3.66	2.7	6.32	4.22088	0.0214076	AT4G06995	ncRNA [Source:NCBI gene (formerly Entrezgene);Acc:28719853]
AT4G08100	0.18	0.22	0.27	1.3	0.96	0.97	2.2693	0.00174308
AT4G08112	0.27	0.29	0.45	2.36	3.03	3.19	3.08662	0.000635999
AT4G08115	0.1	0.06	0.06	0.84	1.83	1.38	4.20235	0.011193
AT4G09150	20.26	22.48	23.14	403.86	363.67	387.62	4.1321	6.44e-06	AT4G09150	T-complex protein 11 [Source:NCBI gene (formerly Entrezgene);Acc:826496]
AT4G09830	96	79.67	91.77	190.24	197.17	191.23	1.11345	4.17e-05	AT4G09830	nuclear receptor family 2 group C protein [Source:NCBI gene (formerly Entrezgene);Acc:826572]
AT4G10030	17.47	17.51	17.94	71.75	77.17	78.38	2.10271	9.1e-06	AT4G10030	alpha/beta-Hydrolases superfamily protein [Source:NCBI gene (formerly Entrezgene);Acc:826594]
AT4G10250	0.86	0.54	0	1951	2552.24	2302.41	12.2471	0.000201672	ATHSP22.0	HSP20-like chaperones superfamily protein [Source:NCBI gene (formerly Entrezgene);Acc:826616]
AT4G10610	37.69	38.06	36.05	95.52	82.6	80.92	1.21225	0.000457118	CID12	CTC-interacting domain 12 [Source:NCBI gene (formerly Entrezgene);Acc:826653]
AT4G10843	2.36	2.21	3.53	7.77	4.64	5.57	1.1504	0.0317736	AT4G10843
AT4G11260	54.83	60.06	56.9	119.24	120.52	121.96	1.07423	3.19e-06	SGT1B	phosphatase-like protein [Source:NCBI gene (formerly Entrezgene);Acc:826728]
AT4G11650	19.66	21.23	10.38	67.69	46.87	37.76	1.57092	0.0237538	OSM34	osmotin 34 [Source:NCBI gene (formerly Entrezgene);Acc:826770]
AT4G11655	0.69	0.73	0.69	1.5	2.47	2.24	1.55735	0.00955086	AT4G11655	Uncharacterized protein family (UPF0497) [Source:NCBI gene (formerly Entrezgene);Acc:2745700]
AT4G11660	6.09	7.38	6.14	115.12	99.78	112.55	4.06161	2.74e-05	AT-HSFB2B	winged-helix DNA-binding transcription factor family protein [Source:NCBI gene (formerly Entrezgene);Acc:826771]
AT4G11740	14.72	14.87	12.13	36.86	36.94	42.72	1.48177	0.000306981	SAY1	Ubiquitin-like superfamily protein [Source:NCBI gene (formerly Entrezgene);Acc:826779]
AT4G11890	2.41	2.28	0.48	4.65	3.82	5.84	1.46879	0.0235402	ARCK1	Protein kinase superfamily protein [Source:NCBI gene (formerly Entrezgene);Acc:826796]
AT4G12005	0.69	1.23	2.98	5.02	4.3	5.04	1.5512	0.0126114	AT4G12005
AT4G12400	1.95	2.93	3.2	1632.85	1538.84	1495.46	9.17397	2.78e-06	Hop3	stress-inducible protein [Source:NCBI gene (formerly Entrezgene);Acc:826849]
AT4G12410	2.04	1.68	2.13	18.36	32.41	20.7	3.61083	0.00733198	AT4G12410	SAUR-like auxin-responsive protein family [Source:NCBI gene (formerly Entrezgene);Acc:826850]
AT4G12735	1.6	3.09	0	43.55	29.86	22.74	4.35763	0.00781569	AT4G12735
AT4G13030	5.59	5.57	4.64	11.12	11.47	10.48	1.0656	0.00017495	AT4G13030	P-loop containing nucleoside triphosphate hydrolases superfamily protein [Source:NCBI gene (formerly Entrezgene);Acc:826917]
AT4G13395	2.04	8.72	2.42	15.27	15.62	16.92	1.85896	0.0065543	RTFL12	ROTUNDIFOLIA like 12 [Source:NCBI gene (formerly Entrezgene);Acc:5008138]
AT4G13830	14.04	14.93	20.22	34.24	34.55	34.08	1.06439	0.000758463	J20	DNAJ-like 20 [Source:NCBI gene (formerly Entrezgene);Acc:827017]
AT4G14040	57.02	72.27	55.75	150.92	123.47	146.09	1.1842	0.00141737	SBP2	selenium-binding protein 2 [Source:NCBI gene (formerly Entrezgene);Acc:827040]
AT4G14270	60.69	62.7	61.18	594.46	564.54	521.48	3.18663	1.93e-05	AT4G14270	polyadenylate-binding protein interacting protein [Source:NCBI gene (formerly Entrezgene);Acc:827068]
AT4G14300	24.73	23.01	23.9	53.23	47.62	50.33	1.07743	9.74e-05	AT4G14300	RNA-binding (RRM/RBD/RNP motifs) family protein [Source:NCBI gene (formerly Entrezgene);Acc:827071]
AT4G14385	13.54	16.35	13.67	38.51	32.09	29.47	1.19993	0.00267131	AT4G14385	histone acetyltransferase subunit NuA4-domain protein [Source:NCBI gene (formerly Entrezgene);Acc:827083]
AT4G14695	1.03	0.93	1.25	5.11	2.49	3.39	1.77555	0.0285962	AT4G14695	Uncharacterized protein family (UPF0041) [Source:NCBI gene (formerly Entrezgene);Acc:827120]
AT4G14720	11.03	8.79	8.53	29.35	23.27	26.2	1.47521	0.000947505	AT4G14720	TIFY domain/Divergent CCT motif family protein [Source:NCBI gene (formerly Entrezgene);Acc:827125]
AT4G14900	19.23	21.02	22.21	63.67	55.77	57.43	1.50168	0.000117539	AT4G14900	FRIGIDA-like protein [Source:NCBI gene (formerly Entrezgene);Acc:827147]
AT4G15410	8.66	9.29	9.1	52.9	48.64	51.03	2.49577	4.7e-06	PUX5	serine/threonine protein phosphatase 2A 55 kDa regulatory subunit B prime gamma [Source:NCBI gene (formerly Entrezgene);Acc:827210]
AT4G15420	15.86	14.97	14.46	382.68	387.08	393.89	4.68332	3.62e-08	AT4G15420	Ubiquitin fusion degradation UFD1 family protein [Source:NCBI gene (formerly Entrezgene);Acc:827213]
AT4G15530	60.28	58.14	58.63	380.61	325.19	319.56	2.5339	0.000131239	PPDK	pyruvate orthophosphate dikinase [Source:NCBI gene (formerly Entrezgene);Acc:827226]
AT4G15610	51.14	51.44	39.26	130.1	99.26	113.73	1.27432	0.00235598	AT4G15610	Uncharacterized protein family (UPF0497) [Source:NCBI gene (formerly Entrezgene);Acc:827238]
AT4G15660	2.73	4.7	5.17	22.46	27.4	18.33	2.43614	0.00244728	AT4G15660	Thioredoxin superfamily protein [Source:NCBI gene (formerly Entrezgene);Acc:827243]
AT4G15670	2.59	4.8	3.09	18.32	20.47	15.41	2.37065	0.000828656	AT4G15670	Thioredoxin superfamily protein [Source:NCBI gene (formerly Entrezgene);Acc:827244]
AT4G15680	7.71	23.99	13.54	174.68	209.79	169.85	3.61505	0.000227641	AT4G15680	Thioredoxin superfamily protein [Source:NCBI gene (formerly Entrezgene);Acc:827245]
AT4G15690	20.85	41.88	25.43	112.13	107.63	84.35	1.7864	0.00255903	AT4G15690	Thioredoxin superfamily protein [Source:NCBI gene (formerly Entrezgene);Acc:827246]
AT4G15700	8.08	17.41	11.88	47.77	41.71	35	1.73596	0.00315909	AT4G15700	Thioredoxin superfamily protein [Source:NCBI gene (formerly Entrezgene);Acc:827247]
AT4G15710	0.15	0.17	0.1	0.29	0.5	0.45	1.56188	0.014853	AT4G15710	cystatin-like protein [Source:NCBI gene (formerly Entrezgene);Acc:827248]
AT4G15760	62.98	63.2	55.83	210.9	155.88	197.8	1.63316	0.00160452	MO1	monooxygenase 1 [Source:NCBI gene (formerly Entrezgene);Acc:827255]
AT4G15780	49.59	52.31	54.14	151.99	132.41	140.92	1.44663	0.000103172	VAMP724	vesicle-associated membrane protein 724 [Source:NCBI gene (formerly Entrezgene);Acc:827258]
AT4G15910	14.2	11.65	20.8	42.2	44.77	37.93	1.42082	0.00151469	DI21	drought-induced 21 [Source:NCBI gene (formerly Entrezgene);Acc:827273]
AT4G15990	5.14	2.14	2.81	13.85	16.82	10.2	2.01812	0.00839261	AT4G15990
AT4G16130	9.92	12.39	12.59	27.35	25.45	27.47	1.20163	0.00015059	ARA1	arabinose kinase [Source:NCBI gene (formerly Entrezgene);Acc:827299]
AT4G16150	19.95	21.48	20.33	63.78	58.59	57.7	1.54381	3.53e-05	AT4G16150
AT4G16162	0	0	0.12	0.29	0.18	0.42	2.89077	0.0327272	AT4G16162	Leucine-rich repeat (LRR) family protein [Source:NCBI gene (formerly Entrezgene);Acc:3770337]
AT4G16520	116.21	104.35	119.12	266.32	263.11	236.92	1.17383	0.000162442	ATG8F	Ubiquitin-like superfamily protein [Source:NCBI gene (formerly Entrezgene);Acc:827351]
AT4G16680	4.68	5.34	3.66	18.78	16.96	13.65	1.85215	0.00165883	AT4G16680	P-loop containing nucleoside triphosphate hydrolases superfamily protein [Source:NCBI gene (formerly Entrezgene);Acc:827370]
AT4G16910	0.09	0.33	0.14	0.5	1.06	0.76	2.05063	0.0298123
AT4G17170	99.04	102.15	91.4	321.29	286.99	349.72	1.71115	0.000272385	RABB1C	RAB GTPase homolog B1C [Source:NCBI gene (formerly Entrezgene);Acc:827428]
AT4G17230	11.27	13.63	10.24	29.62	29.26	29.15	1.32488	6.41e-05	SCL13	SCARECROW-like 13 [Source:NCBI gene (formerly Entrezgene);Acc:827435]
AT4G17250	6.79	7.73	6.57	61.1	52.14	63.49	3.06692	0.00011696	AT4G17250	transmembrane protein [Source:NCBI gene (formerly Entrezgene);Acc:827439]
AT4G17730	54.72	44.46	52.92	190.49	186.23	189.56	1.8965	2.24e-06	SYP23	syntaxin of plants 23 [Source:NCBI gene (formerly Entrezgene);Acc:827494]
AT4G18140	7.84	7.68	6.9	18.17	21.34	17.49	1.34618	0.000702907	SSP4b	SCP1-like small phosphatase 4b [Source:NCBI gene (formerly Entrezgene);Acc:827539]
AT4G18450	0.63	0.11	0	3.81	7.01	7.33	4.6163	0.00703866	AT4G18450	Integrase-type DNA-binding superfamily protein [Source:NCBI gene (formerly Entrezgene);Acc:827576]
AT4G18650	0.59	0.52	0.19	1.14	1.53	2.17	1.8965	0.022054	AT4G18650	transcription factor-like protein [Source:NCBI gene (formerly Entrezgene);Acc:827599]
AT4G19430	0.19	0	0.54	0.87	0.73	1.24	1.95992	0.0327421	AT4G19430
AT4G20070	25.42	18.82	23.05	51.76	39.49	44.68	1.0144	0.00481919	AAH	allantoate amidohydrolase [Source:NCBI gene (formerly Entrezgene);Acc:827752]
AT4G20380	21.41	17.84	22.78	51.81	48.36	55.43	1.3268	0.000243705	LSD1	LSD1 zinc finger family protein [Source:NCBI gene (formerly Entrezgene);Acc:827786]
AT4G21310	3.65	3.89	2.38	7.93	8.38	8.5	1.32251	0.000576357	AT4G21310	transmembrane protein, putative (DUF1218) [Source:NCBI gene (formerly Entrezgene);Acc:827879]
AT4G21320	4.73	3.41	5.19	462.23	442.45	435.64	6.65176	6.38e-07	HSA32	Aldolase-type TIM barrel family protein [Source:NCBI gene (formerly Entrezgene);Acc:827880]
AT4G21323	0.3	0.32	0.18	15.01	11.84	14.11	5.67807	0.000143679	AT4G21323	Subtilase family protein [Source:NCBI gene (formerly Entrezgene);Acc:827881]
AT4G21326	0.72	0.85	0.7	1.82	1.68	1.65	1.18188	0.000167433	SBT3.12	subtilase 3.12 [Source:NCBI gene (formerly Entrezgene);Acc:827882]
AT4G21440	1.03	2.85	1.55	8.45	9.63	9.19	2.32829	0.000343672	MYB102	MYB-like 102 [Source:NCBI gene (formerly Entrezgene);Acc:826916]
AT4G21450	48.47	47.44	50.91	170.14	143.36	149.56	1.65715	0.000206983	AT4G21450	PapD-like superfamily protein [Source:NCBI gene (formerly Entrezgene);Acc:826300]
AT4G21534	5.91	5.11	5.76	24.28	18.17	23.49	1.97441	0.00106399	SPHK2	Diacylglycerol kinase family protein [Source:NCBI gene (formerly Entrezgene);Acc:10723114]
AT4G21560	9.95	8.81	8.64	20.44	14.89	19.72	1.00657	0.00675353	VPS28-1	vacuolar protein sorting-associated protein-like protein [Source:NCBI gene (formerly Entrezgene);Acc:828241]
AT4G21970	0.21	0.19	0.21	1.5	1.07	1.08	2.58102	0.00203135	AT4G21970	senescence regulator (Protein of unknown function, DUF584) [Source:NCBI gene (formerly Entrezgene);Acc:828286]
AT4G22240	218.54	217.91	182.7	626.31	595.85	550.18	1.51729	0.000105929	AT4G22240	Plastid-lipid associated protein PAP / fibrillin family protein [Source:NCBI gene (formerly Entrezgene);Acc:828319]
AT4G22670	71.26	71.54	74.8	200.38	193.32	190.85	1.42565	2.38e-06	HIP1	HSP70-interacting protein 1 [Source:NCBI gene (formerly Entrezgene);Acc:828363]
AT4G22740	22.22	25.75	28.88	66.22	78.79	63.49	1.43993	0.00099429	AT4G22740	glycine-rich protein [Source:NCBI gene (formerly Entrezgene);Acc:828370]
AT4G23050	9.27	10.58	7.34	24.75	21.36	18.23	1.24264	0.00417115	AT4G23050	PAS domain-containing protein tyrosine kinase family protein [Source:NCBI gene (formerly Entrezgene);Acc:828404]
AT4G23493	4.34	8.01	5.78	247.86	292.59	267.54	5.47789	3.5e-05	AT4G23493
AT4G23570	17.2	20.42	16.4	173.1	175.31	205	3.35678	8.77e-05	SGT1A	phosphatase-like protein [Source:NCBI gene (formerly Entrezgene);Acc:828457]
AT4G23590	1.29	0.72	1.13	2.95	3.25	1.94	1.37426	0.0180496	AT4G23590	Tyrosine transaminase family protein [Source:NCBI gene (formerly Entrezgene);Acc:828459]
AT4G24220	121.51	136.26	98.31	252.68	220.08	280.82	1.08156	0.0030792	VEP1	NAD(P)-binding Rossmann-fold superfamily protein [Source:NCBI gene (formerly Entrezgene);Acc:828523]
AT4G24280	161.77	177.33	178	406.46	365.12	406.46	1.18787	0.00011749	cpHsc70-1	chloroplast heat shock protein 70-1 [Source:NCBI gene (formerly Entrezgene);Acc:828531]
AT4G24410	1.12	2.73	2.23	424	295.13	306.25	7.39787	0.00118265	AT4G24410
AT4G24420	0.31	0.38	0	3.84	3.02	3.07	3.84713	0.000444595	AT4G24420	RNA-binding (RRM/RBD/RNP motifs) family protein [Source:NCBI gene (formerly Entrezgene);Acc:828544]
AT4G24690	77.79	78.45	74.19	156.58	148.81	161.82	1.01974	3.91e-05	NBR1	ubiquitin-associated (UBA)/TS-N domain-containing protein / octicosapeptide/Phox/Bemp1 (PB1) domain-containing protein [Source:NCBI gene (formerly Entrezgene);Acc:828571]
AT4G25170	44.29	42.15	49.49	147.23	135.53	146.21	1.65801	2.29e-05	AT4G25170	Uncharacterized conserved protein (UCP012943) [Source:NCBI gene (formerly Entrezgene);Acc:828620]
AT4G25180	5.19	7.04	6.04	18.02	17.09	13.52	1.41237	0.00234539	AT4G25180	RNA polymerase III RPC4 [Source:NCBI gene (formerly Entrezgene);Acc:828621]
AT4G25200	0	0.11	0	3026.51	3507.58	3169.27	16.4287	2.24e-05	HSP23.6-MITO	mitochondrion-localized small heat shock protein 23.6 [Source:NCBI gene (formerly Entrezgene);Acc:828623]
AT4G25210	42.32	40.95	41.4	245.74	168.31	184.94	2.26442	0.00255707	AT4G25210	DNA-binding storekeeper protein-related transcriptional regulator [Source:NCBI gene (formerly Entrezgene);Acc:828624]
AT4G25340	15.78	15.48	18.26	68.03	72.56	79.28	2.15057	7.4e-05	FKBP53	FK506 BINDING PROTEIN 53 [Source:NCBI gene (formerly Entrezgene);Acc:828637]
AT4G25380	0.59	0.17	0	30.7	31.38	26.58	6.86614	4.16e-05	SAP10	stress-associated protein 10 [Source:NCBI gene (formerly Entrezgene);Acc:828641]
AT4G25470	3.05	6.8	1.81	86.66	61.39	62.57	4.175	0.00137265	CBF2	C-repeat/DRE binding factor 2 [Source:NCBI gene (formerly Entrezgene);Acc:828651]
AT4G25480	1.59	1.96	1.09	19.59	16.52	16.48	3.50259	0.000112933	DREB1A	dehydration response element B1A [Source:NCBI gene (formerly Entrezgene);Acc:828652]
AT4G25490	1.15	1.1	0.28	11.82	6.2	7.95	3.35964	0.00973923	CBF1	C-repeat/DRE binding factor 1 [Source:NCBI gene (formerly Entrezgene);Acc:828653]
AT4G25500	32.49	37.76	35.4	207.82	208.91	219.29	2.58978	1.51e-06	RS40	arginine/serine-rich splicing factor 35 [Source:NCBI gene (formerly Entrezgene);Acc:828654]
AT4G25580	0.81	0.86	0.62	16.02	10.87	13.64	4.14557	0.00102477	AT4G25580	CAP160 protein [Source:NCBI gene (formerly Entrezgene);Acc:828663]
AT4G26200	0.86	0.48	0.48	8.42	9.3	8.34	3.83983	1.7e-05	ACS7	1-amino-cyclopropane-1-carboxylate synthase 7 [Source:NCBI gene (formerly Entrezgene);Acc:828726]
AT4G26270	5.24	4.84	3.82	45.41	48.14	49.3	3.36134	3.98e-06	PFK3	phosphofructokinase 3 [Source:NCBI gene (formerly Entrezgene);Acc:828733]
AT4G26400	14.47	12.89	13.25	60.62	52.23	55.27	2.04958	7e-05	AT4G26400	RING/U-box superfamily protein [Source:NCBI gene (formerly Entrezgene);Acc:828746]
AT4G26780	15.13	16.19	14.98	170.86	186.35	206.95	3.60702	7.89e-05	AR192	Co-chaperone GrpE family protein [Source:NCBI gene (formerly Entrezgene);Acc:828785]
AT4G26795	2.87	3.32	2.89	12.1	6.69	12.44	1.78217	0.0167931	AT4G26795	ncRNA [Source:NCBI gene (formerly Entrezgene);Acc:5008168]
AT4G26800	0.77	1.1	0.79	2.27	1.81	1.85	1.15661	0.00389392	AT4G26800	Pentatricopeptide repeat (PPR) superfamily protein [Source:NCBI gene (formerly Entrezgene);Acc:828787]
AT4G26990	2.12	2.7	2.81	8.65	6.8	9.8	1.72653	0.00284385	AT4G26990	polyadenylate-binding protein interacting protein [Source:NCBI gene (formerly Entrezgene);Acc:828807]
AT4G27130	92.8	79.97	94.5	372.36	337.5	355.27	1.99466	1.77e-05	AT4G27130	Translation initiation factor SUI1 family protein [Source:NCBI gene (formerly Entrezgene);Acc:828821]
AT4G27260	15.53	16.93	19.9	102.63	84.91	107.07	2.49227	0.000303266	WES1	Auxin-responsive GH3 family protein [Source:NCBI gene (formerly Entrezgene);Acc:828834]
AT4G27410	16.55	17.88	11.82	88.51	75.68	75.1	2.37123	0.000171469	RD26	NAC (No Apical Meristem) domain transcriptional regulator superfamily protein [Source:NCBI gene (formerly Entrezgene);Acc:828849]
AT4G27450	23.18	18.82	33.37	193.19	173.46	185.39	2.87271	2.46e-05	AT4G27450	aluminum induced protein with YGL and LRDR motifs [Source:NCBI gene (formerly Entrezgene);Acc:828854]
AT4G27460	0.28	0.66	0.54	2.26	2.65	1.8	2.18072	0.00296406	CBSX5	Cystathionine beta-synthase (CBS) family protein [Source:NCBI gene (formerly Entrezgene);Acc:828855]
AT4G27652	17.83	37.45	20.9	232.75	265.62	214.79	3.22674	0.000190104	AT4G27652
AT4G27657	34.56	54.86	37.78	501.43	397.91	464.2	3.42219	0.000183242	AT4G27657
AT4G27750	18.56	15.31	14.06	38.2	35.78	40.24	1.25281	0.000287618	ISI1	binding protein [Source:NCBI gene (formerly Entrezgene);Acc:828889]
AT4G27970	0.77	0.78	0.63	1.64	1.67	1.93	1.26524	0.000606529	SLAH2	SLAC1 homologue 2 [Source:NCBI gene (formerly Entrezgene);Acc:828910]
AT4G28020	3.38	2.9	3.65	12.07	10.4	9.79	1.69988	0.000483246	AT4G28020	tRNA-thr(GGU) m(6)t(6)A37 methyltransferase [Source:NCBI gene (formerly Entrezgene);Acc:828916]
AT4G28110	1.34	2.28	1.05	7.13	7.63	5.62	2.12566	0.00179247	MYB41	myb domain protein 41 [Source:NCBI gene (formerly Entrezgene);Acc:828927]
AT4G28140	0.23	0.61	0.08	5.5	3.74	5.25	3.97728	0.00138287	AT4G28140	Integrase-type DNA-binding superfamily protein [Source:NCBI gene (formerly Entrezgene);Acc:828929]
AT4G28300	10.76	9.78	9.15	20.28	22.71	17.42	1.02481	0.00305333	AT4G28300	formin-like protein (DUF1421) [Source:NCBI gene (formerly Entrezgene);Acc:828945]
AT4G28390	12.66	13.02	9.23	44.8	33.75	35.16	1.70365	0.00203004	AAC3	ADP/ATP carrier 3 [Source:NCBI gene (formerly Entrezgene);Acc:828955]
AT4G28480	31.34	34.88	29.37	95.78	98.88	96.8	1.60837	3.87e-06	AT4G28480	DNAJ heat shock family protein [Source:NCBI gene (formerly Entrezgene);Acc:828965]
AT4G28652	2.6	2.41	3.69	14.18	8.38	12.07	1.99294	0.00768385	AT4G28652	ncRNA [Source:NCBI gene (formerly Entrezgene);Acc:10723106]
AT4G28830	15.62	15.35	17.29	47.06	38.15	40.82	1.38487	0.000666111	AT4G28830	S-adenosyl-L-methionine-dependent methyltransferases superfamily protein [Source:NCBI gene (formerly Entrezgene);Acc:829004]
AT4G28880	39.52	39.89	38.17	95.06	77.63	87.2	1.14426	0.000724884	ckl3	casein kinase I-like 3 [Source:NCBI gene (formerly Entrezgene);Acc:829009]
AT4G29330	16.02	14.61	15.55	101.21	100.8	102.39	2.72063	1.74e-08	DER1	DERLIN-1 [Source:NCBI gene (formerly Entrezgene);Acc:829054]
AT4G29340	1.77	1.79	0.86	4.43	6.69	5.54	1.91427	0.00480522	PRF4	profilin 4 [Source:NCBI gene (formerly Entrezgene);Acc:829055]
AT4G29770	0.96	0	0.1	9.24	7.29	7.35	4.49367	0.000427879	AT4G29770	target of trans acting-siR480/255 protein [Source:NCBI gene (formerly Entrezgene);Acc:829099]
AT4G29905	860.94	807.53	826.3	2324.86	2752.26	2213.28	1.54709	0.000635203	AT4G29905
AT4G29930	13.27	21.46	11.27	45.92	55.77	39.12	1.61404	0.00534573	AT4G29930	basic helix-loop-helix (bHLH) DNA-binding superfamily protein [Source:NCBI gene (formerly Entrezgene);Acc:829116]
AT4G30270	83.34	88.52	64.61	169.89	119.93	196.07	1.03897	0.0240114	XTH24	xyloglucan endotransglucosylase/hydrolase 24 [Source:NCBI gene (formerly Entrezgene);Acc:829150]
AT4G30390	10.38	15.32	11.25	48.81	34.19	39.5	1.72914	0.00326962	AT4G30390	UDP-arabinopyranose mutase [Source:NCBI gene (formerly Entrezgene);Acc:829162]
AT4G30490	20.78	21.16	16.54	47.77	58.66	48.08	1.40168	0.00117012	AT4G30490	AFG1-like ATPase family protein [Source:NCBI gene (formerly Entrezgene);Acc:829172]
AT4G30550	41.3	41.91	40.57	91	82.16	84.7	1.05881	7.31e-05	GGP3	Class I glutamine amidotransferase-like superfamily protein [Source:NCBI gene (formerly Entrezgene);Acc:829178]
AT4G30640	0.73	0.55	1.02	2.44	2.72	2	1.63833	0.00293674	AT4G30640	RNI-like superfamily protein [Source:NCBI gene (formerly Entrezgene);Acc:829187]
AT4G30910	8.78	8.37	7.51	23.9	19.7	22.24	1.41679	0.000425035	AT4G30910	Cytosol aminopeptidase family protein [Source:NCBI gene (formerly Entrezgene);Acc:829215]
AT4G30920	42.12	43.31	43.43	114.27	105.33	105.28	1.3341	2.69e-05	LAP2	Cytosol aminopeptidase family protein [Source:NCBI gene (formerly Entrezgene);Acc:829216]
AT4G31290	38.99	35.81	55.64	163.6	150.01	135.01	1.78211	0.00050072	AT4G31290	ChaC-like family protein [Source:NCBI gene (formerly Entrezgene);Acc:829256]
AT4G31408	5.57	5.63	4.99	12.38	9.93	13.36	1.13961	0.00335675	AT4G31408	ncRNA [Source:NCBI gene (formerly Entrezgene);Acc:28720197]
AT4G31420	26.71	27.79	27.48	59.63	47.68	56.85	1.00176	0.00164261	AT4G31420	Zinc finger protein 622 [Source:NCBI gene (formerly Entrezgene);Acc:829269]
AT4G31430	12.48	11.91	16.38	38.81	33.4	36.15	1.41025	0.000428238	AT4G31430	flocculation protein [Source:NCBI gene (formerly Entrezgene);Acc:829270]
AT4G31720	46.11	36.64	41.64	91.07	83.31	84.62	1.05808	0.000248235	TAFII15	TBP-associated factor II 15 [Source:NCBI gene (formerly Entrezgene);Acc:829300]
AT4G32040	24.06	23.75	23.08	65.89	58.74	58.5	1.36921	0.000105791	KNAT5	homeobox protein knotted-1-like 5 [Source:NCBI gene (formerly Entrezgene);Acc:829335]
AT4G32150	111.19	98.1	105.39	245.11	229.73	239.08	1.18188	2.23e-05	VAMP711	vesicle-associated membrane protein 711 [Source:NCBI gene (formerly Entrezgene);Acc:829347]
AT4G32208	0	0.24	0.26	3.13	4.21	2.73	4.33199	0.002088	AT4G32208	heat shock protein 70 (Hsp 70) family protein [Source:NCBI gene (formerly Entrezgene);Acc:6241015]
AT4G32480	33.58	35.99	30.66	76.59	55.61	88.54	1.13903	0.0145976	AT4G32480	sugar phosphate exchanger, putative (DUF506) [Source:NCBI gene (formerly Entrezgene);Acc:829383]
AT4G32510	0.1	0.06	0.05	1.04	0.65	0.96	3.65753	0.00246612	AT4G32510	HCO3- transporter family [Source:NCBI gene (formerly Entrezgene);Acc:829386]
AT4G32610	18.18	18.22	18.27	57.32	68.42	62.06	1.78038	0.000159813	AT4G32610	copper ion binding protein [Source:NCBI gene (formerly Entrezgene);Acc:829396]
AT4G32760	28.76	27.39	25.78	59.06	58.05	62.13	1.12943	2.7e-05	AT4G32760	ENTH/VHS/GAT family protein [Source:NCBI gene (formerly Entrezgene);Acc:829412]
AT4G32910	12.32	12.12	13.31	53.51	43.25	47.97	1.93882	0.000282303	AT4G32910	nuclear pore complex Nup85-like protein [Source:NCBI gene (formerly Entrezgene);Acc:829427]
AT4G33150	17.75	18.97	15.71	216.02	203.09	173.23	3.49796	0.000144252	AT4G33150	lysine-ketoglutarate reductase/saccharopine dehydrogenase bifunctional enzyme [Source:NCBI gene (formerly Entrezgene);Acc:829452]
AT4G33467	4.89	4.48	5.28	81.19	87.57	55.12	3.93375	0.00216345	AT4G33467
AT4G33660	24.51	24.03	21.85	83.99	97.94	77.89	1.88407	0.000458114	AT4G33660	cysteine-rich TM module stress tolerance protein [Source:NCBI gene (formerly Entrezgene);Acc:829507]
AT4G33905	2.45	2.07	2.3	5.31	6.68	6.28	1.42163	0.000824156	AT4G33905	Peroxisomal membrane 22 kDa (Mpv17/PMP22) family protein [Source:NCBI gene (formerly Entrezgene);Acc:829534]
AT4G33940	22.98	20.01	23.24	52.55	50.48	46.41	1.17401	0.000182823	AT4G33940	RING/U-box superfamily protein [Source:NCBI gene (formerly Entrezgene);Acc:829539]
AT4G34000	33.63	36.44	35.68	75.93	78.89	60.91	1.02857	0.00286893	ABF3	abscisic acid responsive elements-binding factor 3 [Source:NCBI gene (formerly Entrezgene);Acc:829547]
AT4G34030	23.49	24.86	21.96	131.34	117.4	107.38	2.34056	0.000168539	MCCB	3-methylcrotonyl-CoA carboxylase [Source:NCBI gene (formerly Entrezgene);Acc:829549]
AT4G34540	3.98	4.25	4	8.86	7.8	9.9	1.11883	0.00145777	AT4G34540	NmrA-like negative transcriptional regulator family protein [Source:NCBI gene (formerly Entrezgene);Acc:829605]
AT4G34970	6.92	7.02	9.13	66.06	43.11	59.26	2.86806	0.00210096	ADF9	actin depolymerizing factor 9 [Source:NCBI gene (formerly Entrezgene);Acc:829649]
AT4G35690	1.03	0.54	0.6	1.8	2.17	1.16	1.24126	0.0414079	AT4G35690
AT4G35770	105.35	102.45	100.87	6853.73	6207.84	7280.5	6.04226	2.81e-05	SEN1	Rhodanese/Cell cycle control phosphatase superfamily protein [Source:NCBI gene (formerly Entrezgene);Acc:829730]
AT4G36040	67.62	60.04	70.32	218.66	237.28	174.88	1.67187	0.00153419	J11	Chaperone DnaJ-domain superfamily protein [Source:NCBI gene (formerly Entrezgene);Acc:829760]
AT4G36050	3.17	3.18	2.8	9.91	8.43	8.49	1.552	0.000295448	AT4G36050	endonuclease/exonuclease/phosphatase family protein [Source:NCBI gene (formerly Entrezgene);Acc:829761]
AT4G36515	6.9	4.22	10.57	13.43	19.76	23.14	1.37687	0.0271027	AT4G36515	trichohyalin-like protein [Source:NCBI gene (formerly Entrezgene);Acc:2745736]
AT4G36730	29.71	32.23	35.56	115.46	103.21	100.95	1.71288	0.000104385	GBF1	G-box binding factor 1 [Source:NCBI gene (formerly Entrezgene);Acc:829826]
AT4G36850	26.6	33.41	30.34	129.66	89.84	104.77	1.8436	0.00270144	AT4G36850	PQ-loop repeat family protein / transmembrane family protein [Source:NCBI gene (formerly Entrezgene);Acc:829838]
AT4G36990	24.35	24.95	20.76	471.09	448.44	431.68	4.26952	3.13e-06	HSF4	heat shock factor 4 [Source:NCBI gene (formerly Entrezgene);Acc:829853]
AT4G37220	4.8	2.35	1.29	9.45	7.19	12.71	1.79805	0.0217791	AT4G37220	Cold acclimation protein WCOR413 family [Source:NCBI gene (formerly Entrezgene);Acc:829876]
AT4G37300	172.81	187.56	174.6	707.82	609.81	589.33	1.83374	0.000242555	MEE59	maternal effect embryo arrest 59 [Source:NCBI gene (formerly Entrezgene);Acc:829885]
AT4G37390	6.12	5.34	6.78	34.55	23.75	21.31	2.12584	0.00747754	BRU6	Auxin-responsive GH3 family protein [Source:NCBI gene (formerly Entrezgene);Acc:829893]
AT4G38260	12.85	17.11	11.45	28.75	27.38	27.68	1.01714	0.00128273	AT4G38260	transport/golgi organization-like protein (DUF833) [Source:NCBI gene (formerly Entrezgene);Acc:829983]
AT4G38440	4.94	5.3	4.78	14.53	12.9	12.62	1.41492	0.00017094	IYO	RPAP1-like, carboxy-terminal protein [Source:NCBI gene (formerly Entrezgene);Acc:830001]
AT4G38495	43.67	37.89	56.37	106.28	108.51	104.06	1.20894	0.000423663	AT4G38495	chromatin-remodeling complex subunit [Source:NCBI gene (formerly Entrezgene);Acc:830006]
AT4G38540	24.3	30.11	22.36	134.92	126.95	122.12	2.32245	2.02e-05	AT4G38540	FAD/NAD(P)-binding oxidoreductase family protein [Source:NCBI gene (formerly Entrezgene);Acc:830011]
AT4G38560	0.06	0.15	0.11	0.54	0.35	0.46	2.07682	0.00487786	AT4G38560	phospholipase-like protein (PEARLI 4) family protein [Source:NCBI gene (formerly Entrezgene);Acc:830013]
AT4G38932	88.81	67.27	94.85	266.31	218.76	244.43	1.53962	0.000580964	AT4G38932	ncRNA [Source:NCBI gene (formerly Entrezgene);Acc:10723029]
AT4G39360	0.85	0.3	0.83	3.39	3.2	1.71	2.06761	0.0198426	AT4G39360
AT4G39500	0.39	0.23	0.23	1.21	1.03	0.73	1.80493	0.00919237	CYP96A11	cytochrome P450, family 96, subfamily A, polypeptide 11 [Source:NCBI gene (formerly Entrezgene);Acc:830104]
AT5G00365	29.41	28.66	32.52	95.02	94.2	90.46	1.62635	4.28e-06
AT5G00375	0	0.54	0	1.17	0.79	0.89	2.39993	0.0224278
AT5G00550	0.07	0.18	0.07	0.57	0.35	0.32	1.9542	0.0242734
AT5G00590	1181.04	602.66	942.79	2958.69	1765.42	2135.31	1.33104	0.024288
AT5G00660	978.08	1154.99	1269.09	3514.11	2138.49	2792.22	1.31162	0.0143978
AT5G00965	0	0	3.62	18.95	22.35	27.65	4.25149	0.00148219	AT5G00965	ncRNA [Source:NCBI gene (formerly Entrezgene);Acc:28720344]
AT5G01020	38	31.7	40.74	79.15	72.48	78.12	1.0568	0.000300331	AT5G01020	Protein kinase superfamily protein [Source:NCBI gene (formerly Entrezgene);Acc:831918]
AT5G01095	16.43	15.59	20.6	73.37	37.3	40.86	1.52592	0.0465319	AT5G01095	ncRNA [Source:NCBI gene (formerly Entrezgene);Acc:28720356]
AT5G01160	8.84	9.05	11.87	26.69	22.88	24.79	1.32115	0.000539478	AT5G01160	RING/U-box superfamily protein [Source:NCBI gene (formerly Entrezgene);Acc:831742]
AT5G01180	2.33	2.14	1.3	14.53	10.47	22.73	3.04825	0.0180841	PTR5	peptide transporter 5 [Source:NCBI gene (formerly Entrezgene);Acc:831725]
AT5G01350	119.97	107.85	123.18	325.98	335.16	305.56	1.4616	3.22e-05	AT5G01350	UvrABC system C protein [Source:NCBI gene (formerly Entrezgene);Acc:830568]
AT5G01515	420.12	580.34	587.97	1650.75	1600.25	1264.19	1.50719	0.00184323	AT5G01515	ncRNA [Source:NCBI gene (formerly Entrezgene);Acc:28720390]
AT5G01600	105.78	78.14	79.83	487.25	415.99	390.11	2.29387	0.000350372	FER1	ferretin 1 [Source:NCBI gene (formerly Entrezgene);Acc:831720]
AT5G01670	4.45	5.46	3.61	12.84	12.1	11.02	1.4113	0.000573239	AT5G01670	NAD(P)-linked oxidoreductase superfamily protein [Source:NCBI gene (formerly Entrezgene);Acc:831701]
AT5G01740	45.98	35.32	33.11	93.1	66.24	106.45	1.21607	0.0155358	AT5G01740	Nuclear transport factor 2 (NTF2) family protein [Source:NCBI gene (formerly Entrezgene);Acc:831686]
AT5G01815	20.15	27.01	10.5	2739.1	3609.74	3632.54	7.43552	0.000356058	AT5G01815	ncRNA [Source:NCBI gene (formerly Entrezgene);Acc:28720416]
AT5G01935	0.65	0.16	0.27	1.28	0.75	1.05	1.5119	0.0354336	AT5G01935	ncRNA [Source:NCBI gene (formerly Entrezgene);Acc:28720427]
AT5G01990	6.09	4.86	5.34	30.72	32.55	28.33	2.49136	3.9e-05	AT5G01990	Auxin efflux carrier family protein [Source:NCBI gene (formerly Entrezgene);Acc:830729]
AT5G02020	15.86	9.76	16.61	133.02	130.97	104.04	3.12348	0.000346028	SIS	E3 ubiquitin-protein ligase RLIM-like protein [Source:NCBI gene (formerly Entrezgene);Acc:831782]
AT5G02100	10.07	9.41	10.45	26.42	24.73	29.09	1.42273	0.000211435	UNE18	Oxysterol-binding family protein [Source:NCBI gene (formerly Entrezgene);Acc:831841]
AT5G02150	8.74	10.25	10.7	45.1	40.34	36.88	2.04261	0.000230159	Fes1C	Fes1C [Source:NCBI gene (formerly Entrezgene);Acc:831805]
AT5G02160	368.08	431.66	415.45	1399.79	1170.19	1209.58	1.63704	0.000310903	AT5G02160	transmembrane protein [Source:NCBI gene (formerly Entrezgene);Acc:831910]
AT5G02200	3.26	1.76	2.31	6.69	5.27	5.1	1.21873	0.00830095	FHL	far-red-elongated hypocotyl1-like protein [Source:NCBI gene (formerly Entrezgene);Acc:830832]
AT5G02415	3.71	2.95	2	17.04	12.69	13.43	2.31726	0.00130441	AT5G02415	ncRNA [Source:NCBI gene (formerly Entrezgene);Acc:28720469]
AT5G02490	16.43	17.09	17.27	37.57	41.53	48.75	1.33184	0.00144013	Hsp70-2	Heat shock protein 70 (Hsp 70) family protein [Source:NCBI gene (formerly Entrezgene);Acc:831856]
AT5G02500	1135.74	1061.29	1068.54	2915.43	2842.79	2926.21	1.4111	8.76e-07	HSC70-1	heat shock cognate protein 70-1 [Source:NCBI gene (formerly Entrezgene);Acc:831020]
AT5G02565	12558.9	10945.2	11055.1	25785.3	27632.7	29377.2	1.26048	0.000157249	AT5G02565	ncRNA [Source:NCBI gene (formerly Entrezgene);Acc:28720480]
AT5G02800	14.88	13.89	14.1	29.31	29.11	29.32	1.03327	1.09e-06	CDL1	Protein kinase superfamily protein [Source:NCBI gene (formerly Entrezgene);Acc:831285]
AT5G02810	15.08	17.53	13.57	81.61	63.07	68.33	2.20558	0.00059183	PRR7	pseudo-response regulator 7 [Source:NCBI gene (formerly Entrezgene);Acc:831793]
AT5G02840	82.46	69.14	94.57	173.22	162.78	162.79	1.01878	0.000489503	LCL1	LHY/CCA1-like 1 [Source:NCBI gene (formerly Entrezgene);Acc:831766]
AT5G02905	20.73	16.8	15.29	50.85	36.51	63.79	1.51682	0.0151622	AT5G02905	ncRNA [Source:NCBI gene (formerly Entrezgene);Acc:28720509]
AT5G03020	0.74	0.28	0.31	1.61	1.81	1.91	2.00271	0.00151818	AT5G03020	Galactose oxidase/kelch repeat superfamily protein [Source:NCBI gene (formerly Entrezgene);Acc:831706]
AT5G03195	10.77	13.22	12.07	286.19	295.98	190	4.42045	0.00191646	AT5G03195	ncRNA [Source:NCBI gene (formerly Entrezgene);Acc:28720538]
AT5G03200	10.56	12.43	11.39	29.35	29.4	29.62	1.36199	5.1e-06	LUL1	RING/U-box superfamily protein [Source:NCBI gene (formerly Entrezgene);Acc:831908]
AT5G03210	33.37	34.15	11.93	788.46	817.7	745.2	4.8873	4.47e-06	DIP2	E3 ubiquitin-protein ligase [Source:NCBI gene (formerly Entrezgene);Acc:831903]
AT5G03240	421.21	407.69	373.48	1564.81	1435.56	1504.81	1.90569	1.03e-05	UBQ3	polyubiquitin 3 [Source:NCBI gene (formerly Entrezgene);Acc:831899]
AT5G03285	66.26	0	47.68	248.01	129.97	153.04	2.22049	0.0278433	AT5G03285	ncRNA [Source:NCBI gene (formerly Entrezgene);Acc:6241161]
AT5G03290	82.47	77.88	71.45	180.69	143.05	165.49	1.07763	0.00166243	IDH-V	isocitrate dehydrogenase V [Source:NCBI gene (formerly Entrezgene);Acc:831884]
AT5G03340	15.94	15.23	14.75	73.8	73.76	73.48	2.26711	8.68e-09	AtCDC48C	ATPase, AAA-type, CDC48 protein [Source:NCBI gene (formerly Entrezgene);Acc:831870]
AT5G03560	24.56	20.13	23.81	67.01	62.6	61.08	1.47705	5.42e-05	AT5G03560	Tetratricopeptide repeat (TPR)-like superfamily protein [Source:NCBI gene (formerly Entrezgene);Acc:831789]
AT5G03720	0.87	1.71	1.49	3.13	2.33	3.98	1.21376	0.0293001	HSFA3	heat shock transcription factor A3 [Source:NCBI gene (formerly Entrezgene);Acc:831749]
AT5G03990	4.48	5.54	4.69	96.3	93.91	112.36	4.3624	7.83e-05	AT5G03990	FK506-binding-like protein [Source:NCBI gene (formerly Entrezgene);Acc:830278]
AT5G04085	4636.4	3348.87	3446.11	7686.5	8309.26	10175.5	1.19498	0.00453978	U4.5	ncRNA [Source:NCBI gene (formerly Entrezgene);Acc:28720607]
AT5G04170	38.99	34.29	37.56	91.43	82.1	94.44	1.27359	0.000190044	AT5G04170	Calcium-binding EF-hand family protein [Source:NCBI gene (formerly Entrezgene);Acc:830295]
AT5G04305	25422.7	22558	21723.1	60948	57870.9	55979.6	1.32638	4.39e-05	U4.8	ncRNA [Source:NCBI gene (formerly Entrezgene);Acc:28720623]
AT5G04340	10.97	17.81	7.9	169.98	224.94	172.35	3.95097	0.000624569	ZAT6	6 [Source:NCBI gene (formerly Entrezgene);Acc:830313]
AT5G04400	0	0.2	0.22	0.79	0.44	0.74	2.22973	0.0164426	NAC077	NAC domain protein [Source:NCBI gene (formerly Entrezgene);Acc:830319]
AT5G04410	39.75	40.45	36.86	109.76	107.29	93.65	1.40827	0.000229367	NAC2	NAC domain containing protein 2 [Source:NCBI gene (formerly Entrezgene);Acc:830320]
AT5G04455	5545.15	1910.13	2600.87	5850.8	7920.38	7877.3	1.10619	0.0417052	U1.8	ncRNA [Source:NCBI gene (formerly Entrezgene);Acc:28720638]
AT5G04840	1.67	2.07	1.95	12.15	14.93	14.24	2.86034	0.000148076	AT5G04840	bZIP protein [Source:NCBI gene (formerly Entrezgene);Acc:830363]
AT5G04910	13.56	16.49	15.32	44.67	43.78	40.81	1.51047	4.2e-05	AT5G04910	DNA repair REX1-B protein [Source:NCBI gene (formerly Entrezgene);Acc:830373]
AT5G04980	4.89	3.89	3.64	10.95	9.2	10.93	1.32332	0.000859624	AT5G04980	DNAse I-like superfamily protein [Source:NCBI gene (formerly Entrezgene);Acc:830380]
AT5G05220	1.64	0.91	0	13.58	23.4	13.11	4.29595	0.00946471	AT5G05220
AT5G05320	2.8	1.69	2.52	7.22	5.38	6.94	1.47894	0.00323363	AT5G05320	FAD/NAD(P)-binding oxidoreductase family protein [Source:NCBI gene (formerly Entrezgene);Acc:830414]
AT5G05410	5.07	5.93	3.34	976.51	939.72	964.34	7.65017	9.96e-08	DREB2A	DRE-binding protein 2A [Source:NCBI gene (formerly Entrezgene);Acc:830424]
AT5G05530	0.57	0	0	1.78	1.87	2.53	3.43857	0.00351385	AT5G05530	RING/U-box superfamily protein [Source:NCBI gene (formerly Entrezgene);Acc:830436]
AT5G05690	80.28	78.89	73.83	270.54	190.14	243.21	1.59502	0.00268885	CPD	Cytochrome P450 superfamily protein [Source:NCBI gene (formerly Entrezgene);Acc:830453]
AT5G05710	22.62	20.22	24.57	58.66	56.08	66.54	1.42719	0.000361566	AT5G05710	Pleckstrin homology (PH) domain superfamily protein [Source:NCBI gene (formerly Entrezgene);Acc:830455]
AT5G05750	16.72	16.93	16.03	47.91	42.02	47.34	1.46628	0.000103587	AT5G05750	DNAJ heat shock N-terminal domain-containing protein [Source:NCBI gene (formerly Entrezgene);Acc:830459]
AT5G06165	60.16	32.2	36.61	109.02	115.47	96.1	1.31369	0.00353899	AT5G06165	ncRNA [Source:NCBI gene (formerly Entrezgene);Acc:10723127]
AT5G06210	33.93	32.58	32.48	72.89	81.43	59.84	1.11333	0.00365743	AT5G06210	RNA binding (RRM/RBD/RNP motifs) family protein [Source:NCBI gene (formerly Entrezgene);Acc:830508]
AT5G06370	26.44	24.44	27.95	58.76	59.63	59.82	1.17676	6.43e-06	AT5G06370	NC domain-containing protein-like protein [Source:NCBI gene (formerly Entrezgene);Acc:830525]
AT5G06395	10.58	14.22	14.85	29.49	27.36	30.6	1.14114	0.00062172	AT5G06395	ncRNA [Source:NCBI gene (formerly Entrezgene);Acc:28720803]
AT5G06570	2.81	3.86	1.92	9	6.53	7.42	1.41776	0.00636093	AT5G06570	alpha/beta-Hydrolases superfamily protein [Source:NCBI gene (formerly Entrezgene);Acc:830545]
AT5G06690	45.21	53.47	45.32	124.76	104.03	125.02	1.29691	0.000725782	WCRKC1	WCRKC thioredoxin 1 [Source:NCBI gene (formerly Entrezgene);Acc:830558]
AT5G06820	0.04	0.03	0.29	0.56	0.49	0.46	2.06848	0.0130917	SRF2	STRUBBELIG-receptor family 2 [Source:NCBI gene (formerly Entrezgene);Acc:830573]
AT5G06845	1.96	3.05	0	17.72	12.55	8.25	2.94273	0.0178512	AT5G06845	ncRNA [Source:NCBI gene (formerly Entrezgene);Acc:28720842]
AT5G06980	46.54	56.17	49.57	113.18	99.42	100.11	1.0381	0.000543883	AT5G06980
AT5G07010	31.28	37.51	26.73	111.9	73.61	127.01	1.71007	0.0111083	ST2A	sulfotransferase 2A [Source:NCBI gene (formerly Entrezgene);Acc:830592]
AT5G07100	3.02	5.12	3	28.36	25.93	26.11	2.85145	2.55e-05	WRKY26	WRKY DNA-binding protein 26 [Source:NCBI gene (formerly Entrezgene);Acc:830601]
AT5G07105	1396.59	695.31	1003.84	2488.59	2657.23	1656.14	1.13567	0.0288758	AT5G07105	ncRNA [Source:NCBI gene (formerly Entrezgene);Acc:28720864]
AT5G07330	3.43	4.58	2.5	130.08	128.99	98.34	5.08775	0.000375158	AT5G07330	NFU1 iron-sulfur cluster protein [Source:NCBI gene (formerly Entrezgene);Acc:830624]
AT5G07380	0.25	0.58	0.3	0.94	0.86	1.09	1.35475	0.00880139	AT5G07380
AT5G07440	136.37	139.56	109.14	329.8	260.01	277.41	1.17128	0.0022385	GDH2	glutamate dehydrogenase 2 [Source:NCBI gene (formerly Entrezgene);Acc:830635]
AT5G08135	0	3.87	7.08	39.76	28.23	32.74	3.20149	0.00159596	AT5G08135	ncRNA [Source:NCBI gene (formerly Entrezgene);Acc:28720951]
AT5G08155	355.3	338.62	241.96	1656.23	1095.32	1231.95	2.08964	0.00415903
AT5G08340	6.67	5.51	6.49	15.94	14.34	13.74	1.23744	0.00035178	AT5G08340	Nucleotidylyl transferase superfamily protein [Source:NCBI gene (formerly Entrezgene);Acc:830732]
AT5G08855	95.61	47.46	63.28	226.19	246.25	177.12	1.65437	0.00407354	AT5G08855	ncRNA [Source:NCBI gene (formerly Entrezgene);Acc:28721011]
AT5G08865	4608.05	0	2038.54	6981.16	8645.88	6936	1.76328	0.0214569	AT5G08865	ncRNA [Source:NCBI gene (formerly Entrezgene);Acc:28721013]
AT5G09125	84.75	57.54	76.46	183.92	172.88	143.9	1.19466	0.00284355	AT5G09125	ncRNA [Source:NCBI gene (formerly Entrezgene);Acc:28721064]
AT5G09195	0.93	0.28	0	1.09	2.09	2.03	2.10628	0.0349684	AT5G09195	ncRNA [Source:NCBI gene (formerly Entrezgene);Acc:28721077]
AT5G09290	0.17	0.54	0.26	1.23	1.06	1.09	1.80097	0.00284841	AT5G09290	Inositol monophosphatase family protein [Source:NCBI gene (formerly Entrezgene);Acc:830788]
AT5G09565	57.39	107.62	96.4	156.69	171.44	203.42	1.02389	0.0118399	AT5G09565	ncRNA [Source:NCBI gene (formerly Entrezgene);Acc:28721111]
AT5G09585	5224.85	4231.67	4137.1	13634.9	12448.9	12284.6	1.49699	0.000114234	U2.5	ncRNA [Source:NCBI gene (formerly Entrezgene);Acc:28721113]
AT5G09590	32.67	37.53	34.39	2123.12	2165.45	2134.87	5.94053	7.92e-09	MTHSC70-2	mitochondrial HSO70 2 [Source:NCBI gene (formerly Entrezgene);Acc:830818]
AT5G09610	0.1	0	0.05	3.42	2.87	2.46	5.86625	0.000510218	PUM21	pumilio 21 [Source:NCBI gene (formerly Entrezgene);Acc:830820]
AT5G09730	203.65	120.46	141.57	548.2	631.56	633.19	1.96093	0.000280402	BXL3	beta-xylosidase 3 [Source:NCBI gene (formerly Entrezgene);Acc:830833]
AT5G09785	1.63	0	3.33	13.59	20.56	25.42	3.58617	0.00695392	AT5G09785	ncRNA [Source:NCBI gene (formerly Entrezgene);Acc:28721129]
AT5G10450	278.59	264.15	260.62	1155.68	1040.75	1100.94	2.0372	1.59e-05	GRF6	G-box regulating factor 6 [Source:NCBI gene (formerly Entrezgene);Acc:830909]
AT5G10550	42.68	48.48	45.47	95.27	92.41	107.39	1.11078	0.000415995	GTE2	global transcription factor group E2 [Source:NCBI gene (formerly Entrezgene);Acc:830920]
AT5G10695	7.44	8.04	8.38	2640.22	2686.52	2654.2	8.38582	4.29e-09	AT5G10695	methionyl-tRNA synthetase [Source:NCBI gene (formerly Entrezgene);Acc:830934]
AT5G10860	194.84	204.61	210.88	857.15	895.21	830.87	2.08151	4.38e-06	CBSX3	Cystathionine beta-synthase (CBS) family protein [Source:NCBI gene (formerly Entrezgene);Acc:830953]
AT5G11090	12.82	16.46	10.49	38.98	52.25	44.67	1.77279	0.00161082	AT5G11090	serine-rich protein-like protein [Source:NCBI gene (formerly Entrezgene);Acc:830977]
AT5G11100	2.73	1.91	2.31	6.18	5.86	6.37	1.4054	0.000166277	AT5G11100
AT5G11110	12.63	13.82	11.66	39.79	33.27	30.73	1.44543	0.00138541	SPS2F	sucrose phosphate synthase 2F [Source:NCBI gene (formerly Entrezgene);Acc:830979]
AT5G11140	0	0.25	0.14	1.62	1.52	1.87	3.68326	0.000263364	AT5G11140	phospholipase-like protein (PEARLI 4) family protein [Source:NCBI gene (formerly Entrezgene);Acc:830982]
AT5G11680	46.01	47.84	45.87	187.43	211	212.83	2.12925	4.37e-05	AT5G11680	classical AGP protein [Source:NCBI gene (formerly Entrezgene);Acc:831040]
AT5G12020	0	0.28	0.78	5490.54	6230.49	6100.4	14.0373	1.29e-05	HSP17.6II	17.6 kDa class II heat shock protein [Source:NCBI gene (formerly Entrezgene);Acc:831075]
AT5G12030	0.64	1.28	0.47	9345.47	10871.2	10694.6	13.6588	2.83e-05	HSP17.6A	heat shock protein 17.6A [Source:NCBI gene (formerly Entrezgene);Acc:831076]
AT5G12110	15.8	12.6	14.8	349.87	378.45	343.87	4.63339	5.67e-06	AT5G12110	elongation factor 1-beta 1 [Source:NCBI gene (formerly Entrezgene);Acc:831084]
AT5G12390	15.95	16.98	11.97	31.28	28.8	33.27	1.05593	0.00128085	FIS1B	Tetratricopeptide repeat (TPR)-like superfamily protein [Source:NCBI gene (formerly Entrezgene);Acc:831114]
AT5G12840	13.3	16.47	16.82	36.15	32.06	29.68	1.07114	0.00146725	NF-YA1	nuclear factor Y, subunit A1 [Source:NCBI gene (formerly Entrezgene);Acc:831124]
AT5G13150	1.83	1.41	1.61	4.33	6.76	6.46	1.85541	0.00544838	EXO70C1	exocyst subunit exo70 family protein C1 [Source:NCBI gene (formerly Entrezgene);Acc:831154]
AT5G13200	14.25	16.03	8.14	65.66	81.03	78.24	2.54955	0.00030143	AT5G13200	GRAM domain family protein [Source:NCBI gene (formerly Entrezgene);Acc:831159]
AT5G13205	0.4	0.38	0.35	5.61	8.74	6.85	4.22967	0.00182435
AT5G13210	0.44	0.41	0.43	2.28	2.25	2.05	2.36194	1.7e-05	AT5G13210	Uncharacterized conserved protein UCP015417, vWA [Source:NCBI gene (formerly Entrezgene);Acc:831161]
AT5G13330	4.58	6.96	3.7	15.51	13.13	11.41	1.39394	0.00576057	Rap2.6L	related to AP2 6l [Source:NCBI gene (formerly Entrezgene);Acc:831174]
AT5G13710	62.07	66.62	63.12	153.98	148.36	140.38	1.20672	3.68e-05	SMT1	sterol methyltransferase 1 [Source:NCBI gene (formerly Entrezgene);Acc:831216]
AT5G14020	1.6	1.53	1.54	8.3	10.23	6.92	2.44617	0.00195763	AT5G14020	Endosomal targeting BRO1-like domain-containing protein [Source:NCBI gene (formerly Entrezgene);Acc:831250]
AT5G14170	25.12	23.27	24.4	57.6	55.15	62.73	1.26949	0.000118151	CHC1	SWIB/MDM2 domain superfamily protein [Source:NCBI gene (formerly Entrezgene);Acc:831267]
AT5G14180	1.33	2.07	0.9	8.43	4.24	4.29	1.97973	0.0419112	MPL1	Myzus persicae-induced lipase 1 [Source:NCBI gene (formerly Entrezgene);Acc:831268]
AT5G14240	48.84	43.79	51.24	119.16	110.78	123.43	1.29641	8.53e-05	AT5G14240	Thioredoxin superfamily protein [Source:NCBI gene (formerly Entrezgene);Acc:831274]
AT5G14470	0.48	1.06	0.71	8.78	7.26	5.68	3.27103	0.00204976	AT5G14470	GHMP kinase family protein [Source:NCBI gene (formerly Entrezgene);Acc:831298]
AT5G14780	219.96	225.81	192.15	687.66	678.1	664.48	1.6702	3.01e-06	FDH	formate dehydrogenase [Source:NCBI gene (formerly Entrezgene);Acc:831330]
AT5G14810	0.32	0.32	0.49	2.72	4.65	3.6	3.27917	0.00426061
AT5G15190	11.41	12.51	6.54	28.8	27.01	22.72	1.36633	0.00338488	AT5G15190
AT5G15340	0.46	0.81	0.54	2.65	2.17	2.22	1.95959	0.000714836	AT5G15340	Pentatricopeptide repeat (PPR) superfamily protein [Source:NCBI gene (formerly Entrezgene);Acc:831386]
AT5G15430	0.05	0.05	0.21	1.4	1.61	1.56	3.88185	6.78e-05	AT5G15430	Plant calmodulin-binding protein-like protein [Source:NCBI gene (formerly Entrezgene);Acc:831395]
AT5G15450	83.36	88.16	83.16	1976.91	1912.24	1934.64	4.5152	6.62e-08	CLPB3	casein lytic proteinase B3 [Source:NCBI gene (formerly Entrezgene);Acc:831398]
AT5G15850	74.45	62.51	70.18	184.67	194.28	147.26	1.34503	0.00196712	COL1	CONSTANS-like 1 [Source:NCBI gene (formerly Entrezgene);Acc:831442]
AT5G15860	8.7	7.57	10.49	30.89	28.75	31.27	1.76436	5.04e-05	PCME	prenylcysteine methylesterase [Source:NCBI gene (formerly Entrezgene);Acc:831443]
AT5G15970	1272.56	1759.24	1292.44	3058.9	3678.52	2316.57	1.06611	0.0205972	KIN2	stress-responsive protein (KIN2) / stress-induced protein (KIN2) / cold-responsive protein (COR6.6) / cold-regulated protein (COR6.6) [Source:NCBI gene (formerly Entrezgene);Acc:831454]
AT5G16110	62.69	50.14	60.34	336.81	273.08	290.32	2.37807	0.000237064	AT5G16110
AT5G16370	20.94	22.77	18.76	56.72	44.43	52.39	1.29738	0.00130604	AAE5	acyl activating enzyme 5 [Source:NCBI gene (formerly Entrezgene);Acc:831498]
AT5G16470	252.65	252.77	259.75	554.17	520.06	573.67	1.10678	4.94e-05	AT5G16470	zinc finger (C2H2 type) family protein [Source:NCBI gene (formerly Entrezgene);Acc:831508]
AT5G16880	55.67	53.64	53.96	165.83	160.58	158.11	1.5693	1.42e-06	AT5G16880	Target of Myb protein 1 [Source:NCBI gene (formerly Entrezgene);Acc:831551]
AT5G18040	6.59	11.05	9.05	28.01	21.57	27.25	1.52537	0.00225836	AT5G18040	target of trans acting-siR480/255 protein [Source:NCBI gene (formerly Entrezgene);Acc:831925]
AT5G18065	2.49	2.53	3.25	29.48	24.65	22.09	3.20421	0.0004851	AT5G18065	target of trans acting-siR480/255 protein [Source:NCBI gene (formerly Entrezgene);Acc:831535]
AT5G18110	53.09	49.04	46.23	215.06	207.92	211.27	2.09595	5.88e-07	NCBP	Putative cap-binding protein [Source:NCBI gene (formerly Entrezgene);Acc:831929]
AT5G18170	30.41	26.04	30.41	241.79	220.43	208.26	2.94843	3.97e-05	GDH1	glutamate dehydrogenase 1 [Source:NCBI gene (formerly Entrezgene);Acc:831935]
AT5G18340	0.91	1.73	1.44	18.22	18.37	21.06	3.82068	4.78e-05	AT5G18340	ARM repeat superfamily protein [Source:NCBI gene (formerly Entrezgene);Acc:831952]
AT5G18633	0.05	0.06	0.07	0.28	0.56	0.29	2.65025	0.0261496
AT5G18705	0.19	0	0	0.66	1.33	0.96	3.95664	0.0107148	AT5G18705
AT5G19510	380.72	373.73	422.35	930.93	830.54	820.85	1.1338	0.000257033	AT5G19510	Translation elongation factor EF1B/ribosomal protein S6 family protein [Source:NCBI gene (formerly Entrezgene);Acc:832071]
AT5G19875	9.64	9.48	9.72	32.63	43.04	31.22	1.88998	0.00221719	AT5G19875	transmembrane protein [Source:NCBI gene (formerly Entrezgene);Acc:832109]
AT5G20250	71.85	113.6	85.79	425.24	354.41	402.31	2.12354	0.000232644	DIN10	Raffinose synthase family protein [Source:NCBI gene (formerly Entrezgene);Acc:832147]
AT5G20260	0	0.28	0	1.26	1.08	0.7	3.44057	0.00832843	AT5G20260	Exostosin family protein [Source:NCBI gene (formerly Entrezgene);Acc:832148]
AT5G20520	35.95	31.81	33.75	107.55	89.27	100.93	1.55248	0.000281317	WAV2	alpha/beta-Hydrolases superfamily protein [Source:NCBI gene (formerly Entrezgene);Acc:832174]
AT5G20620	43.59	46.18	50.11	106.59	91.05	89.24	1.03626	0.00109219	UBQ4	ubiquitin 4 [Source:NCBI gene (formerly Entrezgene);Acc:832184]
AT5G21170	14.7	16.48	14.19	106.46	96.95	101.14	2.74687	6.94e-06	AKINBETA1	5'-AMP-activated protein kinase beta-2 subunit protein [Source:NCBI gene (formerly Entrezgene);Acc:832243]
AT5G22060	68.66	65.56	62.6	250.24	268.59	262.66	1.98935	4.31e-06	J2	DNAJ homologue 2 [Source:NCBI gene (formerly Entrezgene);Acc:832267]
AT5G23380	3.7	3.13	3.8	14.88	15.31	15.74	2.1113	3.44e-06	AT5G23380
AT5G23480	0.73	1.44	1.31	6.31	5.03	7.16	2.41037	0.00158636	AT5G23480	SWIB/MDM2, Plus-3 and GYF domain-containing protein [Source:NCBI gene (formerly Entrezgene);Acc:832414]
AT5G23590	16.66	16.15	18.16	34.74	35.06	34.37	1.03122	9.8e-06	AT5G23590	DNAJ heat shock N-terminal domain-containing protein [Source:NCBI gene (formerly Entrezgene);Acc:832425]
AT5G23700	0.57	0.73	0.41	2.22	1.88	2.8	2.0126	0.00367356	AT5G23700	coiled-coil protein [Source:NCBI gene (formerly Entrezgene);Acc:832435]
AT5G24470	9.32	12.28	9.47	32.18	38.6	30.2	1.70048	0.0010077	PRR5	two-component response regulator-like protein [Source:NCBI gene (formerly Entrezgene);Acc:832518]
AT5G24490	214.76	267.01	274.14	1033.88	1149.16	951.83	2.05212	0.000192055	AT5G24490	30S ribosomal protein [Source:NCBI gene (formerly Entrezgene);Acc:832520]
AT5G24530	10.71	15.17	10.24	31.37	34.58	26.14	1.35025	0.00307381	DMR6	2-oxoglutarate (2OG) and Fe(II)-dependent oxygenase superfamily protein [Source:NCBI gene (formerly Entrezgene);Acc:832524]
AT5G24640	1.85	0	0.46	27.32	27	17.88	4.96603	0.00177042	AT5G24640
AT5G24670	6.57	6.65	4.86	14.75	14.14	12.37	1.19035	0.00110943	EMB2820	Cytidine/deoxycytidylate deaminase family protein [Source:NCBI gene (formerly Entrezgene);Acc:832539]
AT5G24735	185.85	188.37	209.02	683.98	518.46	656.15	1.67205	0.00119183	AT5G24735	ncRNA [Source:NCBI gene (formerly Entrezgene);Acc:5008225]
AT5G24800	31.51	26.37	31.54	78.89	60.42	60.53	1.16018	0.00446677	BZIP9	basic leucine zipper 9 [Source:NCBI gene (formerly Entrezgene);Acc:832549]
AT5G25250	1.87	2.01	0.71	4.89	5.84	8.56	2.07129	0.0140038	FLOT1	SPFH/Band 7/PHB domain-containing membrane-associated protein family [Source:NCBI gene (formerly Entrezgene);Acc:832596]
AT5G25260	0.37	0.91	0.72	1.22	1.5	1.89	1.20477	0.025516	AT5G25260	SPFH/Band 7/PHB domain-containing membrane-associated protein family [Source:NCBI gene (formerly Entrezgene);Acc:832597]
AT5G25270	18.04	18.04	17.07	46.84	39.83	43.35	1.29059	0.000235355	AT5G25270	Ubiquitin-like superfamily protein [Source:NCBI gene (formerly Entrezgene);Acc:832599]
AT5G25280	71.03	69.02	65.16	261.48	199.33	235.37	1.76236	0.000828842	AT5G25280	serine-rich protein-like protein [Source:NCBI gene (formerly Entrezgene);Acc:832600]
AT5G25450	3.18	1.64	1.81	486.3	552.06	496.33	7.85472	1.55e-05	AT5G25450	Cytochrome bd ubiquinol oxidase, 14kDa subunit [Source:NCBI gene (formerly Entrezgene);Acc:832619]
AT5G25475	3.12	3.54	4.49	9.55	10.28	8.02	1.32063	0.00203374	AT5G25475	AP2/B3-like transcriptional factor family protein [Source:NCBI gene (formerly Entrezgene);Acc:832622]
AT5G25560	11.13	14.79	14.71	38.49	34.14	34.08	1.39308	0.000312651	AT5G25560	CHY-type/CTCHY-type/RING-type Zinc finger protein [Source:NCBI gene (formerly Entrezgene);Acc:832631]
AT5G25755	0.44	0	0.43	1.2	1.16	1.31	2.07669	0.00354959	AT5G25755
AT5G27420	5.98	5.48	3.72	34.63	25.3	33.27	2.61816	0.000961435	CNI1	carbon/nitrogen insensitive 1 [Source:NCBI gene (formerly Entrezgene);Acc:832801]
AT5G27660	4.19	3.42	3.57	15.04	16.68	16.57	2.1108	2.85e-05	DEG14	Trypsin family protein with PDZ domain-containing protein [Source:NCBI gene (formerly Entrezgene);Acc:832828]
AT5G27860	47.39	40.19	38.82	89.43	91.91	94.94	1.12813	8.66e-05	AT5G27860
AT5G32440	46.19	49.31	42.37	130.52	117.24	125.12	1.4354	5.57e-05	AT5G32440	Ubiquitin system component Cue protein [Source:NCBI gene (formerly Entrezgene);Acc:833203]
AT5G33382	0.15	0.06	0.05	0.43	0.3	0.34	2.04103	0.00564679
AT5G35320	13.17	13.25	13.23	1127.3	1130.35	1100.56	6.40423	3.21e-08	AT5G35320	DBH-like monooxygenase [Source:NCBI gene (formerly Entrezgene);Acc:833486]
AT5G35330	17.23	16.94	20.42	43.73	36.17	38.94	1.12231	0.000979102	MBD02	methyl-CPG-binding domain protein 02 [Source:NCBI gene (formerly Entrezgene);Acc:833487]
AT5G35360	114.77	107.67	120.83	249.86	266.37	268.29	1.19247	2.99e-05	CAC2	acetyl Co-enzyme a carboxylase biotin carboxylase subunit [Source:NCBI gene (formerly Entrezgene);Acc:833497]
AT5G35460	48.66	42.24	40.26	88.56	91.17	87.56	1.02708	7.95e-05	AT5G35460	membrane protein [Source:NCBI gene (formerly Entrezgene);Acc:833509]
AT5G37340	2.38	2.71	2.07	27.83	29.79	28.76	3.59267	1.55e-06	AT5G37340	ZPR1 zinc-finger domain protein [Source:NCBI gene (formerly Entrezgene);Acc:833708]
AT5G37670	2.83	2.05	2.06	3425.87	3371.87	3589.19	10.5475	7.61e-07	AT5G37670	HSP20-like chaperones superfamily protein [Source:NCBI gene (formerly Entrezgene);Acc:833746]
AT5G37710	6.22	5.22	5.35	15.65	13.57	15.85	1.42457	0.000287768	AT5G37710	alpha/beta-Hydrolases superfamily protein [Source:NCBI gene (formerly Entrezgene);Acc:833749]
AT5G37720	22.64	23.65	27.76	97.91	83.87	106.01	1.95844	0.000431184	ALY4	ALWAYS EARLY 4 [Source:NCBI gene (formerly Entrezgene);Acc:833750]
AT5G38895	13.89	12.15	13.72	27.65	30.23	33.05	1.19344	0.00049978	AT5G38895	RING/U-box superfamily protein [Source:NCBI gene (formerly Entrezgene);Acc:833881]
AT5G38900	2.44	0.72	1.02	5.44	6.75	7.34	2.22412	0.00269356	AT5G38900	Thioredoxin superfamily protein [Source:NCBI gene (formerly Entrezgene);Acc:833882]
AT5G39520	1.49	0.77	0.6	25.39	31.51	32.25	4.96215	0.00019439	AT5G39520
AT5G40645	0	0.81	0	1.93	1.48	0.85	2.39486	0.049768	AT5G40645	RPM1-interacting protein 4 (RIN4) family protein [Source:NCBI gene (formerly Entrezgene);Acc:834064]
AT5G41260	14.02	16.95	15.31	38.33	39.01	36.33	1.29639	4.32e-05	BSK8	kinase with tetratricopeptide repeat domain-containing protein [Source:NCBI gene (formerly Entrezgene);Acc:834127]
AT5G41700	585.61	523.31	540.43	1237.63	1123.51	1115.44	1.07577	0.000152457	UBC8	ubiquitin conjugating enzyme 8 [Source:NCBI gene (formerly Entrezgene);Acc:834173]
AT5G41710	0.1	0.17	0.24	0.29	0.36	0.4	1.04182	0.0252214
AT5G41750	0.76	1.09	0.58	4.78	3.72	6.06	2.58298	0.00429559	AT5G41750	Disease resistance protein (TIR-NBS-LRR class) family [Source:NCBI gene (formerly Entrezgene);Acc:834178]
AT5G41761	0	0.77	0.73	3.34	2.73	2.09	2.44361	0.00720557	AT5G41761
AT5G42090	3.58	4.55	3.99	9.48	8.26	11.47	1.26907	0.00430779	AT5G42090	Lung seven transmembrane receptor family protein [Source:NCBI gene (formerly Entrezgene);Acc:834214]
AT5G42150	15.4	17.03	13.85	72.41	68.1	69.62	2.18282	3.98e-06	AT5G42150	Glutathione S-transferase family protein [Source:NCBI gene (formerly Entrezgene);Acc:834220]
AT5G42220	7.58	6.96	8.51	16.99	15.95	18.17	1.14884	0.000282319	AT5G42220	Ubiquitin-like superfamily protein [Source:NCBI gene (formerly Entrezgene);Acc:834227]
AT5G42380	0.16	0.36	0.47	14.14	16.96	19.15	5.66555	0.00034936	CML37	calmodulin like 37 [Source:NCBI gene (formerly Entrezgene);Acc:834244]
AT5G42820	27.86	22.25	25.8	58.11	59.31	55.68	1.18924	7.78e-05	U2AF35B	Zinc finger C-x8-C-x5-C-x3-H type family protein [Source:NCBI gene (formerly Entrezgene);Acc:834293]
AT5G42830	0.75	1.04	0.98	3.67	1.78	3.36	1.66926	0.0272334	AT5G42830	HXXXD-type acyl-transferase family protein [Source:NCBI gene (formerly Entrezgene);Acc:834294]
AT5G43170	7.44	10.95	7.16	232.21	147.45	257.16	4.63949	0.0035829	ZF3	zinc-finger protein 3 [Source:NCBI gene (formerly Entrezgene);Acc:834334]
AT5G43950	5.69	4.21	4.71	10.09	11.29	10.67	1.13337	0.000472375	AT5G43950	vacuolar protein sorting-associated protein (DUF946) [Source:NCBI gene (formerly Entrezgene);Acc:834418]
AT5G44255	0	0.8	0	2.01	1.61	2.75	2.99322	0.012208
AT5G44306	32.59	2.53	2.36	205.34	149.33	254.16	4.02185	0.00395805	AT5G44306
AT5G44340	243.97	227.26	212.26	672.28	562.37	726.02	1.52035	0.000967815	TUB4	tubulin beta chain 4 [Source:NCBI gene (formerly Entrezgene);Acc:834459]
AT5G44572	2.43	1.56	2.05	10.13	8.18	7.26	2.08183	0.00180209	AT5G44572	transmembrane protein [Source:NCBI gene (formerly Entrezgene);Acc:5008298]
AT5G44582	5.87	1.87	7.73	13.29	12.84	13.08	1.34175	0.0103044	AT5G44582
AT5G44585	0.75	0.39	0.8	2.8	2.05	3.15	2.04394	0.00443828	AT5G44585
AT5G44920	8.87	6.85	6.36	14.51	14.47	16.23	1.0339	0.00131781	AT5G44920	Toll-Interleukin-Resistance (TIR) domain family protein [Source:NCBI gene (formerly Entrezgene);Acc:834522]
AT5G44973	0	0.72	0	6	7.28	2.28	4.4337	0.031161	AT5G44973	defensin-like protein [Source:NCBI gene (formerly Entrezgene);Acc:3771434]
AT5G45500	22.15	22.76	22.27	54.01	56.08	60.45	1.34401	5.52e-05	AT5G45500	RNI-like superfamily protein [Source:NCBI gene (formerly Entrezgene);Acc:834586]
AT5G45630	1.72	2.29	0.33	26.47	30.7	22.96	4.20658	0.000398381	AT5G45630	senescence regulator (Protein of unknown function, DUF584) [Source:NCBI gene (formerly Entrezgene);Acc:834603]
AT5G45830	2.17	2	2.26	4.05	5.17	4.14	1.05503	0.00326433	DOG1	delay of germination 1 [Source:NCBI gene (formerly Entrezgene);Acc:834623]
AT5G46170	17.96	16.26	15.86	69.64	70.9	69.21	2.06636	3.37e-07	AT5G46170	F-box family protein [Source:NCBI gene (formerly Entrezgene);Acc:834659]
AT5G46410	8.71	8.85	7.8	20.15	16.57	19.35	1.14467	0.000833313	SSP4	SCP1-like small phosphatase 4 [Source:NCBI gene (formerly Entrezgene);Acc:834684]
AT5G47120	86.38	70.24	67.76	250.52	260.47	245.26	1.75292	1.75e-05	BI1	BAX inhibitor 1 [Source:NCBI gene (formerly Entrezgene);Acc:834758]
AT5G47590	1.96	3.31	2.58	32.09	26.5	35.28	3.5799	0.000381695	AT5G47590	Heat shock protein HSP20/alpha crystallin family [Source:NCBI gene (formerly Entrezgene);Acc:834809]
AT5G47600	0.55	0.25	0	1.91	1.05	1.49	2.47573	0.0145325	AT5G47600	HSP20-like chaperones superfamily protein [Source:NCBI gene (formerly Entrezgene);Acc:834810]
AT5G47610	12.04	12.98	10.69	107.54	118.3	99.64	3.18817	5.95e-05	AT5G47610	RING/U-box superfamily protein [Source:NCBI gene (formerly Entrezgene);Acc:834811]
AT5G47720	9.76	11.93	10.96	32.8	32.32	28.78	1.52404	0.000133905	AACT1	Thiolase family protein [Source:NCBI gene (formerly Entrezgene);Acc:834823]
AT5G47810	6.01	6.39	3.86	13.95	11.69	11.57	1.19436	0.00320065	PFK2	phosphofructokinase 2 [Source:NCBI gene (formerly Entrezgene);Acc:834832]
AT5G47830	10.5	10.03	10.97	310.83	324.13	307.7	4.90331	4.56e-07	AT5G47830
AT5G47860	34.72	35.12	28.5	72.6	75.09	64.13	1.10699	0.000663881	AT5G47860	Gut esterase (DUF1350) [Source:NCBI gene (formerly Entrezgene);Acc:834837]
AT5G48160	50.65	50	51.39	156.37	142.54	153.06	1.57178	1.83e-05	OBE2	potyvirus VPg interacting protein (DUF1423) [Source:NCBI gene (formerly Entrezgene);Acc:834868]
AT5G48230	45.96	40.61	47.12	93.61	82.45	95.97	1.02487	0.000569115	ACAT2	acetoacetyl-CoA thiolase 2 [Source:NCBI gene (formerly Entrezgene);Acc:834876]
AT5G48250	16.63	20.87	16.86	46.39	41.56	44.19	1.28145	0.000188976	BBX8	B-box type zinc finger protein with CCT domain-containing protein [Source:NCBI gene (formerly Entrezgene);Acc:834878]
AT5G48570	4.49	5.19	5.25	1146.25	1206.52	1101.6	7.85406	2.95e-06	AT5G48570	FKBP-type peptidyl-prolyl cis-trans isomerase family protein [Source:NCBI gene (formerly Entrezgene);Acc:834913]
AT5G49200	0	0.19	0.14	0.26	0.3	0.33	1.43134	0.0365004	AT5G49200	WD-40 repeat family protein / zfwd4 protein (ZFWD4) [Source:NCBI gene (formerly Entrezgene);Acc:834979]
AT5G49440	60.53	51.72	51.43	119.33	101.52	111.35	1.02117	0.000703567	AT5G49440
AT5G49560	5.54	2.75	6.58	20.99	15.08	14.86	1.77611	0.0065053	AT5G49560	Putative methyltransferase family protein [Source:NCBI gene (formerly Entrezgene);Acc:835018]
AT5G49645	5.83	13.98	8.58	36.34	25.35	45.95	1.92276	0.0146334	AT5G49645
AT5G49690	0.41	0.18	0.4	2.35	0.94	1.64	2.31609	0.0337578	AT5G49690	UDP-Glycosyltransferase superfamily protein [Source:NCBI gene (formerly Entrezgene);Acc:835032]
AT5G49700	4.53	3.24	4.49	10.18	8.57	8.52	1.15336	0.00192388	AT5G49700	Putative AT-hook DNA-binding family protein [Source:NCBI gene (formerly Entrezgene);Acc:835033]
AT5G50335	20.27	17.6	25.12	47.8	46.08	58.27	1.2723	0.00250374	AT5G50335
AT5G50780	5.66	5.97	5.05	14.15	13.49	12.28	1.25899	0.000222315	AT5G50780	Histidine kinase-, DNA gyrase B-, and HSP90-like ATPase family protein [Source:NCBI gene (formerly Entrezgene);Acc:835150]
AT5G51070	48.11	55.71	44.4	210.83	205.15	215.52	2.09104	3.57e-06	ERD1	Clp ATPase [Source:NCBI gene (formerly Entrezgene);Acc:835180]
AT5G51160	1.65	1.55	1.5	5.38	2.99	3.7	1.36069	0.0258147	AT5G51160	Ankyrin repeat family protein [Source:NCBI gene (formerly Entrezgene);Acc:835190]
AT5G51430	19.32	19.51	19.76	64.57	60.27	62.09	1.67377	4.39e-06	EYE	conserved oligomeric Golgi complex component-related / COG complex component-like protein [Source:NCBI gene (formerly Entrezgene);Acc:835217]
AT5G51440	3.4	3.95	3.84	1236.05	1365.46	1324.31	8.45464	4.37e-06	AT5G51440	HSP20-like chaperones superfamily protein [Source:NCBI gene (formerly Entrezgene);Acc:835218]
AT5G51451	0.45	0.43	0.44	3.72	2.12	6.29	3.19997	0.0412794	RGF5	root meristem growth factor [Source:NCBI gene (formerly Entrezgene);Acc:6241076]
AT5G51630	3.37	3.29	3.08	12.1	10.81	10.81	1.79161	5.33e-05	AT5G51630	Disease resistance protein (TIR-NBS-LRR class) family [Source:NCBI gene (formerly Entrezgene);Acc:835237]
AT5G51740	9.17	11.63	8.65	55.38	61.57	70.34	2.66893	0.000289396	AT5G51740	Peptidase family M48 family protein [Source:NCBI gene (formerly Entrezgene);Acc:835248]
AT5G51970	130.59	134.11	143.08	324.08	320.59	311.31	1.22919	4.3e-06	AT5G51970	GroES-like zinc-binding alcohol dehydrogenase family protein [Source:NCBI gene (formerly Entrezgene);Acc:835272]
AT5G52170	0.14	0.24	0.11	2.8	1.46	3.04	3.89704	0.0100072	HDG7	homeodomain GLABROUS 7 [Source:NCBI gene (formerly Entrezgene);Acc:835293]
AT5G52190	32.15	34.23	38.64	153.8	109.57	220.61	2.20428	0.0174373	AT5G52190	Sugar isomerase (SIS) family protein [Source:NCBI gene (formerly Entrezgene);Acc:835295]
AT5G52630	2.04	1.83	2.39	7	6.41	5.9	1.62511	0.000261343	MEF1	mitochondrial RNAediting factor 1 [Source:NCBI gene (formerly Entrezgene);Acc:835340]
AT5G52640	7.2	10.49	7	4118.17	4152.01	4276.9	8.98921	1.07e-07	HSP90.1	heat shock-like protein [Source:NCBI gene (formerly Entrezgene);Acc:835341]
AT5G52750	7.44	8.18	1.8	15.35	14.52	24.85	1.65132	0.0327113	AT5G52750	Heavy metal transport/detoxification superfamily protein [Source:NCBI gene (formerly Entrezgene);Acc:835352]
AT5G52920	108.58	105.89	110.74	370.17	345.05	375.33	1.74561	1.12e-05	PKP-BETA1	plastidic pyruvate kinase beta subunit 1 [Source:NCBI gene (formerly Entrezgene);Acc:835369]
AT5G53300	733.78	647.79	702.52	1572.26	1318.51	1423.97	1.04986	0.000668552	UBC10	ubiquitin-conjugating enzyme 10 [Source:NCBI gene (formerly Entrezgene);Acc:835411]
AT5G53400	23.41	25.03	25.9	238.56	255.57	245.2	3.31401	1.55e-06	BOB1	HSP20-like chaperones superfamily protein [Source:NCBI gene (formerly Entrezgene);Acc:835421]
AT5G53740	0.54	0.96	0.7	2.51	2.47	3.79	1.99507	0.00826733	AT5G53740
AT5G53742	7.23	0	0	30.68	10.72	19.84	3.08241	0.0450355	AT5G53742	egg cell-secreted-like protein (DUF1278) [Source:NCBI gene (formerly Entrezgene);Acc:5008307]
AT5G53902	27.07	11.64	18.18	52.18	58.65	45.82	1.4613	0.0046013	U3B	ncRNA [Source:NCBI gene (formerly Entrezgene);Acc:3771501]
AT5G53970	45.4	41.25	43.67	119.13	113.74	89.22	1.30541	0.00233055	TAT7	Tyrosine transaminase family protein [Source:NCBI gene (formerly Entrezgene);Acc:835480]
AT5G54075	770.68	501.17	541.44	2318.75	1762.17	1645.59	1.65905	0.00433242	U3D	ncRNA [Source:NCBI gene (formerly Entrezgene);Acc:3771503]
AT5G54080	21.44	19.75	21.82	448.82	384.25	387.52	4.27585	5.17e-05	HGO	homogentisate 1,2-dioxygenase [Source:NCBI gene (formerly Entrezgene);Acc:835494]
AT5G54165	38.4	22.85	8.71	12230.5	15485.1	14576.5	9.23964	0.000130996	AT5G54165	Avr9/Cf-9 rapidly elicited protein [Source:NCBI gene (formerly Entrezgene);Acc:6241133]
AT5G54190	0.34	0.18	0.46	6.62	6.28	3.53	4.06741	0.00631267	PORA	protochlorophyllide oxidoreductase A [Source:NCBI gene (formerly Entrezgene);Acc:835507]
AT5G54940	388.08	397.98	350.28	3383.7	3359.75	3531.83	3.17671	6.71e-07	AT5G54940	Translation initiation factor SUI1 family protein [Source:NCBI gene (formerly Entrezgene);Acc:835585]
AT5G54960	31.35	35.86	30.99	94.73	100.15	97.45	1.5738	8.16e-06	PDC2	pyruvate decarboxylase-2 [Source:NCBI gene (formerly Entrezgene);Acc:835587]
AT5G55000	12.54	15.47	17.64	34.37	34.22	32.64	1.14895	0.000300996	FIP2	potassium channel tetramerization domain-containing protein / pentapeptide repeat-containing protein [Source:NCBI gene (formerly Entrezgene);Acc:835591]
AT5G55140	26.12	23.86	26.78	52.3	56.06	48.27	1.02893	0.000385957	AT5G55140	ribosomal protein L30 family protein [Source:NCBI gene (formerly Entrezgene);Acc:835607]
AT5G55700	9.31	7.73	9.06	48.16	46.37	44.3	2.4112	6.58e-06	BAM4	beta-amylase 4 [Source:NCBI gene (formerly Entrezgene);Acc:835664]
AT5G55970	7.74	6.82	7.86	21.72	19.75	18.69	1.42402	0.000185275	AT5G55970	RING/U-box superfamily protein [Source:NCBI gene (formerly Entrezgene);Acc:835695]
AT5G56010	243.31	264.1	229.71	2219.26	2288.24	2442.99	3.23714	6.49e-06	HSP81-3	heat shock protein 81-3 [Source:NCBI gene (formerly Entrezgene);Acc:835699]
AT5G56020	14.23	9.44	10.7	50.45	38.71	39.31	1.90221	0.0015363	AT5G56020	Got1/Sft2-like vescicle transport protein family [Source:NCBI gene (formerly Entrezgene);Acc:835700]
AT5G56030	203.41	214.4	192.55	4012.32	4015.02	4237.76	4.32875	8.3e-07	HSP81-2	heat shock protein 81-2 [Source:NCBI gene (formerly Entrezgene);Acc:835701]
AT5G56100	15.13	18.54	19.11	144.77	108.46	130.17	2.86079	0.000487122	AT5G56100	glycine-rich protein / oleosin [Source:NCBI gene (formerly Entrezgene);Acc:835709]
AT5G56140	46	41.71	37.38	102.53	77.49	105.32	1.18972	0.00436321	AT5G56140	RNA-binding KH domain-containing protein [Source:NCBI gene (formerly Entrezgene);Acc:835713]
AT5G56180	15.05	15.35	12.86	30.27	35.17	31.08	1.15779	0.000483239	ARP8	actin-related protein 8 [Source:NCBI gene (formerly Entrezgene);Acc:835717]
AT5G56870	19.43	20.46	16.76	63.09	37.48	64.67	1.54442	0.0151485	BGAL4	beta-galactosidase 4 [Source:NCBI gene (formerly Entrezgene);Acc:835789]
AT5G57100	6.4	7.97	6.38	31.26	25.43	26.07	1.99582	0.000421765	AT5G57100	Nucleotide/sugar transporter family protein [Source:NCBI gene (formerly Entrezgene);Acc:835814]
AT5G57370	17.59	18.43	17.5	41.08	38.65	37.11	1.12638	5.99e-05	MSF19.3
AT5G57510	0	1.16	0	5.03	5.05	6.9	3.87164	0.00195505	AT5G57510	cotton fiber protein [Source:NCBI gene (formerly Entrezgene);Acc:835855]
AT5G57550	0.9	0.62	2.25	7.14	6.85	6.68	2.4549	0.000414439	XTH25	xyloglucan endotransglucosylase/hydrolase 25 [Source:NCBI gene (formerly Entrezgene);Acc:835859]
AT5G57900	29.44	26.74	25.92	66.25	66.54	57.08	1.20956	0.000396257	SKIP1	SKP1 interacting partner 1 [Source:NCBI gene (formerly Entrezgene);Acc:835901]
AT5G57910	6.5	7.67	8	23.52	22.54	20.31	1.58192	0.00015146	AT5G57910	ribosomal RNA small subunit methyltransferase G [Source:NCBI gene (formerly Entrezgene);Acc:835902]
AT5G58070	127.95	139.45	118.23	1801.26	1866.5	1969.71	3.86976	3.79e-06	TIL	temperature-induced lipocalin [Source:NCBI gene (formerly Entrezgene);Acc:835919]
AT5G58110	77.95	65.82	79.23	270.09	281.7	277.7	1.89518	3.19e-06	AT5G58110	chaperone binding / ATPase activator [Source:NCBI gene (formerly Entrezgene);Acc:835923]
AT5G58575	9.71	8.28	10.77	24.61	20.52	18.32	1.14156	0.00427836	AT5G58575	SAGA-associated factor-like protein [Source:NCBI gene (formerly Entrezgene);Acc:835971]
AT5G58590	31.48	32.67	30.37	106.94	122.15	106.63	1.82857	9.95e-05	RANBP1	RAN binding protein 1 [Source:NCBI gene (formerly Entrezgene);Acc:835973]
AT5G58660	2.29	1.5	2.02	7.09	4.75	6	1.61851	0.00495689	AT5G58660	2-oxoglutarate (2OG) and Fe(II)-dependent oxygenase superfamily protein [Source:NCBI gene (formerly Entrezgene);Acc:835980]
AT5G58770	70.77	74.55	62.84	495.46	595.37	508.82	2.94199	0.000123871	cPT4	Undecaprenyl pyrophosphate synthetase family protein [Source:NCBI gene (formerly Entrezgene);Acc:835991]
AT5G58780	0.56	1.29	0.44	26.45	20.42	20.56	4.87997	0.000412287	cPT5	Undecaprenyl pyrophosphate synthetase family protein [Source:NCBI gene (formerly Entrezgene);Acc:835992]
AT5G58787	15.23	12.82	14.83	78.31	68.66	81.95	2.41647	0.000104534	AT5G58787	RING/U-box superfamily protein [Source:NCBI gene (formerly Entrezgene);Acc:835995]
AT5G59220	8.77	8.87	7.1	27.22	36.7	20.31	1.76749	0.0143305	HAI1	PP2C protein (Clade A protein phosphatases type 2C) [Source:NCBI gene (formerly Entrezgene);Acc:836040]
AT5G59420	57.02	52.69	52.81	110.43	116.78	115.08	1.0746	1.46e-05	ORP3C	OSBP(oxysterol binding protein)-related protein 3C [Source:NCBI gene (formerly Entrezgene);Acc:836061]
AT5G59440	14.45	14.85	17.79	38.18	43.49	37.33	1.33747	0.000400206	ZEU1	P-loop containing nucleoside triphosphate hydrolases superfamily protein [Source:NCBI gene (formerly Entrezgene);Acc:836063]
AT5G59720	1.61	2.26	1.57	3905.62	5332.82	4926.79	11.3465	0.000372479	HSP18.2	heat shock protein 18.2 [Source:NCBI gene (formerly Entrezgene);Acc:836093]
AT5G59730	0	0	4.82	16.74	13.32	10.36	3.06796	0.00832175	EXO70H7	exocyst subunit exo70 family protein H7 [Source:NCBI gene (formerly Entrezgene);Acc:836094]
AT5G59820	12.32	21.29	10.03	460.45	421	486.85	4.97059	2.23e-05	RHL41	C2H2-type zinc finger family protein [Source:NCBI gene (formerly Entrezgene);Acc:836103]
AT5G60190	5.61	4.67	6.05	12.65	11.99	16.42	1.33021	0.00459356	AT5G60190	Cysteine proteinases superfamily protein [Source:NCBI gene (formerly Entrezgene);Acc:836141]
AT5G60340	89.7	83.55	87.96	213.31	186.95	202.21	1.20568	0.000132332	AAK6	P-loop containing nucleoside triphosphate hydrolases superfamily protein [Source:NCBI gene (formerly Entrezgene);Acc:836156]
AT5G61160	1.02	1.36	0.47	3.79	3.17	2.67	1.75657	0.00551849	AACT1	anthocyanin 5-aromatic acyltransferase 1 [Source:NCBI gene (formerly Entrezgene);Acc:836237]
AT5G61310	399.12	295.57	314.74	918.46	1052.46	1119.23	1.61414	0.000493058	AT5G61310	Cytochrome c oxidase subunit Vc family protein [Source:NCBI gene (formerly Entrezgene);Acc:836252]
AT5G61455	39.15	16.42	25.7	83.94	63.89	68.43	1.41197	0.00739129	U2.7	ncRNA [Source:NCBI gene (formerly Entrezgene);Acc:3771548]
AT5G61510	33.83	35.13	33.54	207.18	213.17	211.84	2.62473	7.72e-08	AT5G61510	GroES-like zinc-binding alcohol dehydrogenase family protein [Source:NCBI gene (formerly Entrezgene);Acc:836272]
AT5G61530	23.03	21.23	22.39	53.55	51.71	46.39	1.18607	0.000213528	AT5G61530	small G protein family protein / RhoGAP family protein [Source:NCBI gene (formerly Entrezgene);Acc:836274]
AT5G62020	13.84	14.61	12.72	170.78	172.12	171.09	3.64207	2.1e-09	HSFB2A	heat shock transcription factor B2A [Source:NCBI gene (formerly Entrezgene);Acc:836322]
AT5G62090	11.4	12.23	11.62	44.74	39.32	41.88	1.83704	4.45e-05	SLK2	SEUSS-like 2 [Source:NCBI gene (formerly Entrezgene);Acc:836329]
AT5G62290	10.09	14.76	12.03	39.66	35.23	35.45	1.58105	0.000244712	AT5G62290	nucleotide-sensitive chloride conductance regulator (ICln) family protein [Source:NCBI gene (formerly Entrezgene);Acc:836350]
AT5G62470	17.21	19.3	14.74	36.51	33.7	35.06	1.03847	0.000311857	MYB96	myb domain protein 96 [Source:NCBI gene (formerly Entrezgene);Acc:836367]
AT5G62480	10.83	12.14	7.14	32.46	32.69	30.08	1.66117	0.000223708	GSTU9	glutathione S-transferase tau 9 [Source:NCBI gene (formerly Entrezgene);Acc:836368]
AT5G62865	15.48	13.55	13.94	48.19	39.62	59.09	1.77343	0.00361958	AT5G62865
AT5G62910	12.79	12.88	14.29	28.55	26.78	25.26	1.01204	0.000222336	AT5G62910	RING/U-box superfamily protein [Source:NCBI gene (formerly Entrezgene);Acc:836411]
AT5G63130	3.3	4.52	1.96	6.97	6.92	7.77	1.14713	0.00738726	AT5G63130	Octicosapeptide/Phox/Bem1p family protein [Source:NCBI gene (formerly Entrezgene);Acc:836433]
AT5G63190	45.4	41.32	49.03	173.46	170.1	160.01	1.89124	1.19e-05	AT5G63190	MA3 domain-containing protein [Source:NCBI gene (formerly Entrezgene);Acc:836440]
AT5G63200	4.84	5.25	7.03	15.03	12.38	13.64	1.2617	0.00143561	AT5G63200	tetratricopeptide repeat (TPR)-containing protein [Source:NCBI gene (formerly Entrezgene);Acc:836441]
AT5G63600	39.22	44.24	35.36	119.19	92.93	87.08	1.33233	0.0041467	FLS5	flavonol synthase 5 [Source:NCBI gene (formerly Entrezgene);Acc:836480]
AT5G63620	13.31	16.13	16.08	48.51	44.81	44.6	1.59926	4.03e-05	AT5G63620	GroES-like zinc-binding alcohol dehydrogenase family protein [Source:NCBI gene (formerly Entrezgene);Acc:836482]
AT5G64170	34.32	34.35	32.2	89.88	82.82	71.93	1.2781	0.000810654	AT5G64170	dentin sialophosphoprotein-like protein [Source:NCBI gene (formerly Entrezgene);Acc:836538]
AT5G64180	28.63	24.99	22.25	123.31	125.24	118.9	2.27595	3.22e-06	AT5G64180	tropomyosin [Source:NCBI gene (formerly Entrezgene);Acc:836539]
AT5G64190	0.07	0.4	0.21	2.04	1.86	2.44	3.22088	0.000654774	AT5G64190	neuronal PAS domain protein [Source:NCBI gene (formerly Entrezgene);Acc:836540]
AT5G64400	121.34	107.93	96.09	272.44	297.48	282.16	1.38895	6.98e-05	AT5G64400	CHCH domain protein [Source:NCBI gene (formerly Entrezgene);Acc:836561]
AT5G64510	1.1	0.75	0.6	59.35	57.05	58.08	6.15414	1.2e-07	TIN1	tunicamycin induced protein [Source:NCBI gene (formerly Entrezgene);Acc:836572]
AT5G64950	2.55	2.89	2.81	13.2	16.22	12.52	2.34586	0.000599079	AT5G64950	Mitochondrial transcription termination factor family protein [Source:NCBI gene (formerly Entrezgene);Acc:836619]
AT5G65230	0.5	0.58	0.81	1.16	1.34	1.69	1.14856	0.0133664	MYB53	myb domain protein 53 [Source:NCBI gene (formerly Entrezgene);Acc:836648]
AT5G65430	137.86	124.26	125.52	574.46	514.57	593.54	2.11788	5.79e-05	GRF8	ral regulatory factor 8 [Source:NCBI gene (formerly Entrezgene);Acc:836668]
AT5G66050	15.09	12.73	13.37	29.24	27.62	30.57	1.08583	0.000153961	AT5G66050	Wound-responsive family protein [Source:NCBI gene (formerly Entrezgene);Acc:836735]
AT5G66052	144.89	120.16	122.18	326.89	266.7	301.44	1.20875	0.000906454	AT5G66052	transmembrane protein [Source:NCBI gene (formerly Entrezgene);Acc:836736]
AT5G66100	3.25	3.76	3.25	7.58	7.57	7.93	1.16961	3.26e-05	LARP1b	winged-helix DNA-binding transcription factor family protein [Source:NCBI gene (formerly Entrezgene);Acc:836742]
AT5G66110	0.71	1.18	0.68	8.38	5.78	10.61	3.26875	0.00622558	HIPP27	Heavy metal transport/detoxification superfamily protein [Source:NCBI gene (formerly Entrezgene);Acc:836743]
AT5G66180	9.34	8.42	10.52	29.71	25.35	29.05	1.5725	0.000234306	AT5G66180	S-adenosyl-L-methionine-dependent methyltransferases superfamily protein [Source:NCBI gene (formerly Entrezgene);Acc:836750]
AT5G66250	17.59	18.31	22.86	41.46	42.42	37.85	1.05078	0.000625717	AT5G66250	kinectin-like protein [Source:NCBI gene (formerly Entrezgene);Acc:836757]
AT5G66480	1.69	1.74	2	4.67	4.36	5.03	1.37257	0.000184189	AT5G66480	bacteriophage N4 adsorption B protein [Source:NCBI gene (formerly Entrezgene);Acc:836780]
AT5G66620	2.37	1.52	1.83	5.62	5.04	5.21	1.47222	0.000362301	DAR6	DA1-related protein 6 [Source:NCBI gene (formerly Entrezgene);Acc:836794]
AT5G66880	11.58	12.62	12.73	51.01	52.79	45.4	2.01438	7.75e-05	SNRK2.3	sucrose nonfermenting 1(SNF1)-related protein kinase 2.3 [Source:NCBI gene (formerly Entrezgene);Acc:836822]
AT5G66890	0	0.22	0	0.89	0.51	1.34	3.6386	0.0286032	AT5G66890	Leucine-rich repeat (LRR) family protein [Source:NCBI gene (formerly Entrezgene);Acc:836823]
AT5G67300	43.89	53.32	35.66	115.79	97.98	115.61	1.30974	0.00110307	MYBR1	myb domain protein r1 [Source:NCBI gene (formerly Entrezgene);Acc:836865]
AT5G67310	0	0	0.28	3.84	3.6	4.58	5.42387	0.000224807	CYP81G1	cytochrome P450, family 81, subfamily G, polypeptide 1 [Source:NCBI gene (formerly Entrezgene);Acc:836866]
AT5G67480	23.11	31.16	22.63	110.54	92.58	99.21	1.97507	0.000223153	BT4	BTB and TAZ domain protein 4 [Source:NCBI gene (formerly Entrezgene);Acc:836884]

## Sheet: Dataset 2
Supplemental Dataset 2. The expression of HSF and HSP genes in WT and cry1 at 22°C and 44°C.
	Name	cry1-22	cry1-44	WT-22	WT-44
HSFs	HSFA1D	6.54667	10.08	5.21667	5.39
	HSFB4	3.32	1.36333	2.24	1.83333
	HSFA8	5.27667	1.82333	4.89667	2.53
	HSFA2	2.15333	2742.06	1.03333	2275.69
	HSFA1E	4.60667	42.0667	3.77667	16.1867
	HSFA6B	2.61333	9.08667	2.28	15.9533
	HSFA7A	10.1733	521.203	7.80667	428.89
	HSFA7B	0.27	428.683	0.183333	278.27
	HSFB2B	7.31	131.507	6.53667	109.15
	HSFA5	10.5333	3.00667	9.77667	2.92667
	HSFA1A	6.76667	2.77667	4.67333	2.82
	HSFA4A	9.44667	12.47	7.02	10.5467
	HSFB1	23.1333	581.417	23.3533	450.403
	HSFA3	0.6	2.89333	1.35667	3.14667
	HSFA1B	10.4033	9.03	7.77333	8.66333
	HSFA6A	8.97333	1.71333	4.26333	0.626667
	HSFA4C	10.0467	3.75333	8.67	4.04
	HSFB2A	12.3033	192.52	13.7233	171.33
	HSFB3	0.843333	0.383333	0.673333	0.55
	HSFC1	23.6667	5.14667	21.3467	7.56667
HSPs	HSP17.8	5.17	21758.4	3.85667	17871.5
	HSP70-16	22.02	57.6767	18.1233	39.3333
	Hsp70b	3.46667	6593.13	2.59667	5494.28
	HSP26.5	0.686667	1456.44	0.603333	978.677
	HSP17.6C	0.626667	10538.5	0.383333	9241.72
	HSP17.4B	8.89667	5670.37	7.93667	4766.22
	HSP17.6A	4.77667	14878.8	3.17667	11952.2
	HSP101	8.03333	6446.74	4.89	5296.29
	Hsp70-15	86.79	1128.87	70.0867	978.53
	HSP91	79.4533	170.067	56.8933	130.92
	CR88	125.897	225.203	103.507	174.01
	HSP18.5	90.8733	2988.59	83.1333	2506.27
	HSPC300	27.1167	8.78667	26.54	8.82
	HSP98.7	7.66	323.397	5.36667	273.777
	HSP17.6B	8.62333	6589.44	4.73333	5158.03
	HSP70T-2	3.94667	1550.4	3.16667	1104.25
	HSP60-2	30.3067	10.5367	21.95	17.6867
	Hsp89.1	28.9567	92.1933	19.61	69.58
	HSC70-4	90.09	8046.72	44.79	6710.98
	HSP60-3A	21.1633	14.0067	15.6467	13.5067
	HSP60	76.6167	331.283	51.37	277.487
	HSP17.4	1.93333	7237.8	0.78	6293.94
	ClpC2	53.8233	15.51	53.0567	15.9233
	HSP22	0.65	4301.53	0.466667	2268.55
	HSP1	9.94667	2.32	10.14	3.22
	HSP70	41.47	23.7867	28.78	17.8567
	HSP90.7	162.397	41.4967	124.413	40.6
	cpHsc70-1	151.943	492.127	172.367	392.68
	ATHSP23.6-MITO	0.23	4533.21	0.0366667	3234.45
	mtHsc70-1	85.7833	23.2433	68.48	46.35
	Hsp70-2	35.21	71.4767	16.93	42.6167
	HSP70-1,	1392.11	2984.8	1088.52	2894.81
	HscB	11.1133	5.41333	9.47	6.67333
	MTHSC70-2	53.02	2334.04	34.8633	2141.15
	HSP17.6II	0.896667	7402.15	0.353333	5940.48
	HSP17.6A	2.21	11701.3	0.796667	10303.8
	HSP15.7	3.15333	4396.03	2.31333	3462.31
	cpHsc70-2	156.493	180.957	168.743	164.68
	CLPC1	539.833	280.607	728.907	280.217
	HSP23.5	7.22333	1866.93	3.73	1308.61
	HSP90.1	15.0267	4905.75	8.23	4182.36
	Hsp81.4	34.7233	21.3733	22.3333	24.87
	HSP81-3	360.693	2668.07	245.707	2316.83
	HSP81-2	329.04	4549.6	203.453	4088.37
	HSP18.2	3.43667	7267.05	1.81333	4721.74
	HSP70-3	406.163	4931.74	274.58	4391.45
	BIP1	181.927	300.977	129.507	219.703
	BIP2	149.49	135.607	108.293	114.77
	BIP3	1.40333	0.63	0.206667	0.196667
	Cpn60B3	23.3667	21.9133	16.9	15.05
	Cpn60B2	86.2167	870.047	78.3033	658.673
	CPN60B	251.82	29.87	272.56	38.5633
	CPN60A	283.77	601.217	283.763	509.103
	Cpn60B4	17.11	0.69	14.6633	0.713333
	Cpn60A2	4.22333	1.07333	2.64333	1.91667
	CCT2	107.053	88.61	77.0433	112.583
	CLPB3	63.9433	2262.42	84.8933	1941.26
	ERD1	42.0933	123.64	49.4067	210.5

## Sheet: Dataset 3
Supplemental Dataset 3. GO enrichment analysis of the heat-upregulated genes in WT.
ID	Description	GeneRatio	BgRatio	p value	p.adjust	q value	Gene_ ID	Fold enrichment
GO:0009408	response to heat	84/1034	257/21869	1.49e-47	2.47e-44	2.22e-44	AT4G25380/AT3G63350/AT4G28140/AT5G03720/AT2G38340/AT1G53540/AT4G10250/AT1G51670/AT2G20880/AT5G12020/AT2G40340/AT5G18340/AT3G46230/AT2G26150/AT5G12030/AT3G11020/AT3G08970/AT3G22830/AT2G46240/AT5G37670/AT1G21910/AT5G07100/AT5G59720/AT1G16030/AT4G29770/AT1G11270/AT2G32120/AT4G21320/AT3G02990/AT1G59860/AT5G27660/AT4G12400/AT1G07400/AT5G48570/AT4G17250/AT5G05410/AT1G77000/AT2G25140/AT1G74310/AT1G66080…	6.91281
GO:0071456	cellular response to hypoxia	75/1034	242/21869	1.09e-40	8.6e-38	7.75e-38	AT5G42380/AT1G21550/AT4G10250/AT4G13395/AT5G12020/AT5G57510/AT1G33055/AT5G45630/AT3G46090/AT1G66090/AT2G26560/AT4G01360/AT4G27460/AT3G46230/AT3G03280/AT2G26150/AT5G12030/AT5G63130/AT5G37670/AT1G57630/AT5G25250/AT1G61340/AT3G46080/AT1G15010/AT1G30720/AT1G59860/AT1G07400/AT1G27730/AT4G26270/AT2G32210/AT5G05410/AT5G27420/AT4G11660/AT1G74310/AT1G66080/AT1G54050/AT5G04340/AT1G55810/AT4G27450/AT5G59820…	6.55472
GO:0036294	cellular response to decreased oxygen levels	75/1034	244/21869	2.07e-40	8.6e-38	7.75e-38	AT5G42380/AT1G21550/AT4G10250/AT4G13395/AT5G12020/AT5G57510/AT1G33055/AT5G45630/AT3G46090/AT1G66090/AT2G26560/AT4G01360/AT4G27460/AT3G46230/AT3G03280/AT2G26150/AT5G12030/AT5G63130/AT5G37670/AT1G57630/AT5G25250/AT1G61340/AT3G46080/AT1G15010/AT1G30720/AT1G59860/AT1G07400/AT1G27730/AT4G26270/AT2G32210/AT5G05410/AT5G27420/AT4G11660/AT1G74310/AT1G66080/AT1G54050/AT5G04340/AT1G55810/AT4G27450/AT5G59820…	6.50099
GO:0071453	cellular response to oxygen levels	75/1034	244/21869	2.07e-40	8.6e-38	7.75e-38	AT5G42380/AT1G21550/AT4G10250/AT4G13395/AT5G12020/AT5G57510/AT1G33055/AT5G45630/AT3G46090/AT1G66090/AT2G26560/AT4G01360/AT4G27460/AT3G46230/AT3G03280/AT2G26150/AT5G12030/AT5G63130/AT5G37670/AT1G57630/AT5G25250/AT1G61340/AT3G46080/AT1G15010/AT1G30720/AT1G59860/AT1G07400/AT1G27730/AT4G26270/AT2G32210/AT5G05410/AT5G27420/AT4G11660/AT1G74310/AT1G66080/AT1G54050/AT5G04340/AT1G55810/AT4G27450/AT5G59820…	6.50099
GO:0001666	response to hypoxia	77/1034	268/21869	3.92e-39	1.3e-36	1.17e-36	AT5G42380/AT1G21550/AT4G10250/AT4G13395/AT5G12020/AT5G57510/AT1G33055/AT5G45630/AT3G46090/AT1G66090/AT2G26560/AT4G01360/AT4G27460/AT3G46230/AT3G03280/AT2G26150/AT5G12030/AT5G63130/AT5G37670/AT1G57630/AT5G25250/AT1G61340/AT3G46080/AT1G15010/AT1G30720/AT1G59860/AT1G07400/AT1G27730/AT4G26270/AT2G32210/AT5G05410/AT5G27420/AT4G11660/AT1G74310/AT1G66080/AT1G54050/AT5G04340/AT1G55810/AT4G27450/AT5G59820…	6.07665
GO:0036293	response to decreased oxygen levels	77/1034	272/21869	1.25e-38	3.46e-36	3.11e-36	AT5G42380/AT1G21550/AT4G10250/AT4G13395/AT5G12020/AT5G57510/AT1G33055/AT5G45630/AT3G46090/AT1G66090/AT2G26560/AT4G01360/AT4G27460/AT3G46230/AT3G03280/AT2G26150/AT5G12030/AT5G63130/AT5G37670/AT1G57630/AT5G25250/AT1G61340/AT3G46080/AT1G15010/AT1G30720/AT1G59860/AT1G07400/AT1G27730/AT4G26270/AT2G32210/AT5G05410/AT5G27420/AT4G11660/AT1G74310/AT1G66080/AT1G54050/AT5G04340/AT1G55810/AT4G27450/AT5G59820…	5.98729
GO:0070482	response to oxygen levels	77/1034	273/21869	1.67e-38	3.95e-36	3.56e-36	AT5G42380/AT1G21550/AT4G10250/AT4G13395/AT5G12020/AT5G57510/AT1G33055/AT5G45630/AT3G46090/AT1G66090/AT2G26560/AT4G01360/AT4G27460/AT3G46230/AT3G03280/AT2G26150/AT5G12030/AT5G63130/AT5G37670/AT1G57630/AT5G25250/AT1G61340/AT3G46080/AT1G15010/AT1G30720/AT1G59860/AT1G07400/AT1G27730/AT4G26270/AT2G32210/AT5G05410/AT5G27420/AT4G11660/AT1G74310/AT1G66080/AT1G54050/AT5G04340/AT1G55810/AT4G27450/AT5G59820…	5.96536
GO:0006457	protein folding	50/1034	195/21869	2.56e-23	5.3e-21	4.78e-21	AT4G32208/AT1G53540/AT4G10250/AT5G12020/AT3G46230/AT5G12030/AT2G46240/AT5G37670/AT5G59720/AT1G16030/AT2G32120/AT1G59860/AT1G07400/AT5G48570/AT2G15790/AT2G20550/AT2G25140/AT2G29500/AT1G54050/AT4G13830/AT1G12060/AT2G20560/AT5G52640/AT5G05750/AT4G26780/AT1G01940/AT3G07770/AT2G21130/AT5G02490/AT3G12050/AT5G53400/AT4G28480/AT5G09590/AT3G25230/AT5G15450/AT3G23990/AT5G22060/AT5G58110/AT3G13470/AT3G12580…	5.42305
GO:0010286	heat acclimation	27/1034	59/21869	1.34e-20	2.48e-18	2.23e-18	AT1G51670/AT2G40340/AT2G26150/AT3G11020/AT5G07100/AT5G59720/AT4G29770/AT1G11270/AT4G21320/AT4G12400/AT5G48570/AT4G17250/AT5G05410/AT1G77000/AT1G66080/AT2G30250/AT5G46170/AT4G26780/AT2G41160/AT5G18040/AT5G53400/AT3G25230/AT5G58070/AT3G16770/AT5G56030/AT1G20440/AT5G02500	9.67877
GO:0034605	cellular response to heat	25/1034	78/21869	8.59e-15	1.42e-12	1.28e-12	AT4G25380/AT3G63350/AT5G03720/AT2G38340/AT2G20880/AT5G18340/AT2G26150/AT3G08970/AT3G22830/AT1G21910/AT5G07100/AT3G02990/AT5G27660/AT5G48570/AT2G25140/AT1G74310/AT3G51910/AT2G30250/AT5G52640/AT1G56300/AT2G19540/AT3G25230/AT5G15450/AT5G56030/AT5G56010	6.77882
GO:0006979	response to oxidative stress	61/1034	451/21869	1.29e-13	1.95e-11	1.76e-11	AT3G09640/AT3G02840/AT5G42380/AT1G53540/AT4G10250/AT5G12020/AT3G46090/AT1G72060/AT3G46230/AT2G26150/AT5G12030/AT5G37670/AT5G59720/AT1G60740/AT1G13340/AT4G34540/AT1G59860/AT1G07400/AT1G27730/AT5G05410/AT1G05680/AT2G29500/AT2G47180/AT1G54050/AT1G49540/AT1G32870/AT5G19875/AT5G59820/AT1G20630/AT1G22770/AT3G30775/AT2G40300/AT2G19810/AT4G20380/AT3G10020/AT2G40000/AT5G67480/AT1G19020/AT5G18040/AT1G56600…	2.86063
GO:0009415	response to water	58/1034	416/21869	1.42e-13	1.96e-11	1.76e-11	AT2G38340/AT3G23250/AT2G20880/AT2G41230/AT3G63060/AT1G36060/AT4G25490/AT3G11020/AT1G54160/AT3G15500/AT4G25480/AT4G11890/AT1G27730/AT5G05410/AT3G50980/AT1G05680/AT5G13330/AT2G47180/AT1G22890/AT3G57540/AT4G28300/AT5G59220/AT4G27410/AT3G14440/AT5G66880/AT5G62470/AT5G58787/AT3G30775/AT4G15910/AT4G14300/AT2G33590/AT3G06190/AT1G22190/AT1G56600/AT5G67300/AT3G24500/AT3G23920/AT3G61890/AT4G34000/AT1G67360…	2.94878
GO:0009414	response to water deprivation	56/1034	406/21869	5.9e-13	7.53e-11	6.78e-11	AT2G38340/AT3G23250/AT2G20880/AT2G41230/AT3G63060/AT4G25490/AT3G11020/AT1G54160/AT3G15500/AT4G25480/AT4G11890/AT1G27730/AT5G05410/AT3G50980/AT1G05680/AT5G13330/AT2G47180/AT1G22890/AT3G57540/AT5G59220/AT4G27410/AT3G14440/AT5G66880/AT5G62470/AT5G58787/AT3G30775/AT4G15910/AT4G14300/AT2G33590/AT3G06190/AT1G22190/AT1G56600/AT5G67300/AT3G24500/AT3G23920/AT3G61890/AT4G34000/AT1G67360/AT3G17410/AT1G78080…	2.91723
GO:0000302	response to reactive oxygen species	33/1034	162/21869	9.03e-13	1.07e-10	9.64e-11	AT3G09640/AT3G02840/AT5G42380/AT1G53540/AT4G10250/AT5G12020/AT3G46230/AT2G26150/AT5G12030/AT5G37670/AT5G59720/AT1G59860/AT1G07400/AT5G05410/AT1G05680/AT2G29500/AT1G54050/AT1G20630/AT1G22770/AT2G40300/AT4G20380/AT5G67480/AT1G19020/AT3G10985/AT1G73260/AT5G01600/AT3G17800/AT2G19310/AT5G58070/AT1G11650/AT5G16470/AT4G02380/AT1G20620	4.30831
GO:0001101	response to acid chemical	59/1034	448/21869	1.04e-12	1.15e-10	1.04e-10	AT2G38340/AT3G23250/AT2G20880/AT2G41230/AT3G63060/AT1G36060/AT4G25490/AT3G11020/AT1G54160/AT3G15500/AT1G61340/AT4G25480/AT4G11890/AT1G27730/AT5G05410/AT3G50980/AT1G05680/AT5G13330/AT2G47180/AT1G22890/AT3G57540/AT4G28300/AT5G59220/AT4G27410/AT3G14440/AT5G66880/AT5G62470/AT5G58787/AT3G30775/AT4G15910/AT4G14300/AT2G33590/AT3G06190/AT1G22190/AT1G56600/AT5G67300/AT3G24500/AT3G23920/AT3G61890/AT4G34000…	2.78537
GO:0042542	response to hydrogen peroxide	21/1034	74/21869	1.67e-11	1.74e-09	1.56e-09	AT1G53540/AT4G10250/AT5G12020/AT3G46230/AT2G26150/AT5G12030/AT5G37670/AT5G59720/AT1G59860/AT1G07400/AT5G05410/AT1G05680/AT2G29500/AT1G54050/AT1G20630/AT1G22770/AT5G67480/AT1G73260/AT5G01600/AT2G19310/AT1G20620	6.002
GO:0009409	response to cold	52/1034	400/21869	3.83e-11	3.74e-09	3.36e-09	AT4G25380/AT5G58780/AT1G51670/AT3G23250/AT3G55580/AT4G25490/AT1G21910/AT4G25480/AT4G11890/AT4G25470/AT1G27730/AT3G50980/AT5G43170/AT5G13330/AT2G47180/AT1G22890/AT2G30250/AT5G59820/AT4G10030/AT1G22770/AT5G62470/AT4G20380/AT4G15910/AT4G16150/AT4G03430/AT1G22190/AT1G18740/AT4G31420/AT5G18040/AT5G58770/AT1G56600/AT5G20250/AT1G60170/AT1G71730/AT1G78080/AT5G01600/AT4G02520/AT5G58070/AT4G04020/AT2G47730…	2.74949
GO:0061077	chaperone-mediated protein folding	20/1034	70/21869	4.43e-11	4.08e-09	3.68e-09	AT4G32208/AT1G16030/AT2G32120/AT5G48570/AT2G20550/AT4G13830/AT2G20560/AT5G52640/AT5G05750/AT5G02490/AT4G28480/AT5G09590/AT3G25230/AT3G13470/AT3G12580/AT4G22670/AT1G14980/AT5G56030/AT3G09440/AT5G02500	6.04283
GO:0035967	cellular response to topologically incorrect protein	19/1034	67/21869	1.56e-10	1.37e-08	1.23e-08	AT4G32208/AT4G02690/AT2G26150/AT1G16030/AT2G32120/AT3G53230/AT1G26800/AT4G15420/AT5G05750/AT5G03340/AT3G10800/AT4G29330/AT1G14360/AT5G02490/AT5G09590/AT3G12580/AT3G09840/AT3G09440/AT5G02500	5.99773
GO:0009651	response to salt stress	57/1034	483/21869	2.05e-10	1.7e-08	1.53e-08	AT4G25380/AT2G38340/AT1G53540/AT4G10250/AT3G23250/AT2G20880/AT5G12020/AT3G63060/AT1G47510/AT3G46230/AT2G25090/AT5G12030/AT5G37670/AT5G59720/AT1G78310/AT1G61340/AT4G11890/AT1G59860/AT1G07400/AT1G27730/AT1G17870/AT1G05680/AT5G43170/AT2G29500/AT5G13330/AT2G47180/AT1G54050/AT1G22890/AT3G62260/AT2G30250/AT3G57540/AT2G03760/AT5G59820/AT5G62090/AT3G14440/AT5G66880/AT5G02020/AT3G09350/AT1G10170/AT4G14300…	2.49595
GO:0035966	response to topologically incorrect protein	19/1034	70/21869	3.59e-10	2.84e-08	2.55e-08	AT4G32208/AT4G02690/AT2G26150/AT1G16030/AT2G32120/AT3G53230/AT1G26800/AT4G15420/AT5G05750/AT5G03340/AT3G10800/AT4G29330/AT1G14360/AT5G02490/AT5G09590/AT3G12580/AT3G09840/AT3G09440/AT5G02500	5.74069
GO:0016054	organic acid catabolic process	29/1034	168/21869	1.35e-09	1.02e-07	9.18e-08	AT1G47990/AT1G08630/AT3G47340/AT5G58660/AT1G55510/AT2G43400/AT1G03090/AT3G13450/AT3G30775/AT5G54080/AT5G24530/AT5G47720/AT3G58750/AT2G40000/AT4G34030/AT4G33150/AT1G06570/AT1G21400/AT5G53970/AT2G14170/AT3G45300/AT5G18170/AT5G48230/AT2G42790/AT2G02390/AT3G51840/AT1G64660/AT3G07560/AT5G07440	3.65088
GO:0044282	small molecule catabolic process	36/1034	246/21869	1.65e-09	1.19e-07	1.07e-07	AT1G47990/AT1G08630/AT1G47510/AT5G09290/AT3G47340/AT5G58660/AT2G43900/AT2G19800/AT1G55510/AT2G43400/AT1G48430/AT1G03090/AT3G13450/AT3G30775/AT5G54080/AT5G24530/AT5G47720/AT3G58750/AT2G40000/AT4G34030/AT4G33150/AT1G06570/AT1G21400/AT5G53970/AT3G01850/AT2G14170/AT3G45300/AT5G18170/AT5G48230/AT2G42790/AT2G02390/AT3G51840/AT1G64660/AT3G07560/AT3G08590/AT5G07440	3.09511
GO:0051084	'de novo' posttranslational protein folding	15/1034	48/21869	3e-09	1.99e-07	1.8e-07	AT4G32208/AT1G16030/AT2G32120/AT2G20550/AT2G20560/AT5G05750/AT5G02490/AT4G28480/AT5G09590/AT3G13470/AT3G12580/AT4G22670/AT1G14980/AT3G09440/AT5G02500	6.60934
GO:0051085	chaperone cofactor-dependent protein refolding	15/1034	48/21869	3e-09	1.99e-07	1.8e-07	AT4G32208/AT1G16030/AT2G32120/AT2G20550/AT2G20560/AT5G05750/AT5G02490/AT4G28480/AT5G09590/AT3G13470/AT3G12580/AT4G22670/AT1G14980/AT3G09440/AT5G02500	6.60934
GO:0006458	'de novo' protein folding	15/1034	53/21869	1.38e-08	8.78e-07	7.9e-07	AT4G32208/AT1G16030/AT2G32120/AT2G20550/AT2G20560/AT5G05750/AT5G02490/AT4G28480/AT5G09590/AT3G13470/AT3G12580/AT4G22670/AT1G14980/AT3G09440/AT5G02500	5.98582
GO:0042026	protein refolding	12/1034	33/21869	1.65e-08	1.02e-06	9.15e-07	AT4G32208/AT1G16030/AT2G32120/AT2G25140/AT5G02490/AT5G09590/AT5G15450/AT3G23990/AT3G13470/AT3G12580/AT3G09440/AT5G02500	7.69087
GO:0046395	carboxylic acid catabolic process	26/1034	159/21869	3.03e-08	1.8e-06	1.62e-06	AT1G08630/AT3G47340/AT1G55510/AT2G43400/AT1G03090/AT3G13450/AT3G30775/AT5G54080/AT5G24530/AT5G47720/AT3G58750/AT2G40000/AT4G34030/AT4G33150/AT1G06570/AT1G21400/AT2G14170/AT3G45300/AT5G18170/AT5G48230/AT2G42790/AT2G02390/AT3G51840/AT1G64660/AT3G07560/AT5G07440	3.45847
GO:0006986	response to unfolded protein	13/1034	44/21869	7.24e-08	4e-06	3.6e-06	AT4G32208/AT4G02690/AT2G26150/AT1G16030/AT2G32120/AT3G10800/AT4G29330/AT1G14360/AT5G02490/AT5G09590/AT3G12580/AT3G09440/AT5G02500	6.24884
GO:0034620	cellular response to unfolded protein	13/1034	44/21869	7.24e-08	4e-06	3.6e-06	AT4G32208/AT4G02690/AT2G26150/AT1G16030/AT2G32120/AT3G10800/AT4G29330/AT1G14360/AT5G02490/AT5G09590/AT3G12580/AT3G09440/AT5G02500	6.24884
GO:0000398	mRNA splicing, via spliceosome	32/1034	236/21869	8.26e-08	4.3e-06	3.87e-06	AT1G14640/AT2G42330/AT2G43370/AT2G42270/AT1G13350/AT2G41020/AT1G66510/AT4G02430/AT2G41500/AT2G18510/AT2G42890/AT1G30480/AT5G62290/AT1G23860/AT2G32600/AT2G30000/AT4G03430/AT5G42820/AT1G07350/AT3G50670/AT1G07170/AT1G55310/AT3G55460/AT1G60170/AT1G09140/AT4G25500/AT1G27650/AT5G56140/AT3G53500/AT1G02840/AT2G37340/AT3G13200	2.86778
GO:0009063	cellular amino acid catabolic process	19/1034	95/21869	8.3e-08	4.3e-06	3.87e-06	AT1G08630/AT3G47340/AT1G55510/AT2G43400/AT1G03090/AT3G13450/AT3G30775/AT5G54080/AT2G40000/AT4G34030/AT4G33150/AT1G06570/AT1G21400/AT2G14170/AT3G45300/AT5G18170/AT2G02390/AT1G64660/AT5G07440	4.22998
GO:0009642	response to light intensity	24/1034	146/21869	9.22e-08	4.64e-06	4.17e-06	AT3G48390/AT5G54190/AT3G47340/AT1G27730/AT2G43400/AT3G06850/AT5G59820/AT3G13450/AT1G10170/AT2G43010/AT1G21400/AT1G07350/AT5G61510/AT5G18170/AT5G04410/AT5G63190/AT2G41100/AT1G09570/AT5G58070/AT4G04020/AT2G41430/AT3G18780/AT4G02380/AT1G31812	3.4767
GO:0009407	toxin catabolic process	13/1034	46/21869	1.3e-07	6.34e-06	5.71e-06	AT2G29470/AT1G69920/AT2G02930/AT2G29480/AT2G29460/AT5G62480/AT1G02920/AT1G02930/AT2G02390/AT4G02520/AT2G47730/AT2G29450/AT1G78380	5.97715
GO:0051259	protein complex oligomerization	14/1034	55/21869	1.81e-07	8.58e-06	7.73e-06	AT1G53540/AT4G10250/AT5G12020/AT3G46230/AT5G12030/AT5G37670/AT5G59720/AT1G59860/AT1G07400/AT2G29500/AT1G54050/AT5G55000/AT1G64660/AT2G19310	5.38361
GO:0000375	RNA splicing, via transesterification reactions	33/1034	262/21869	3.02e-07	1.35e-05	1.22e-05	AT1G14640/AT2G42330/AT2G43370/AT2G42270/AT1G13350/AT2G41020/AT1G66510/AT4G02430/AT2G41500/AT2G18510/AT2G42890/AT1G30480/AT5G62290/AT1G23860/AT2G32600/AT2G30000/AT4G03430/AT5G42820/AT1G07350/AT3G50670/AT1G07170/AT1G55310/AT3G55460/AT1G60170/AT1G09140/AT4G25500/AT1G27650/AT5G56140/AT3G53500/AT1G02840/AT3G23990/AT2G37340/AT3G13200	2.66392
GO:0000377	RNA splicing, via transesterification reactions with bulged adenosine as nucleophile	33/1034	262/21869	3.02e-07	1.35e-05	1.22e-05	AT1G14640/AT2G42330/AT2G43370/AT2G42270/AT1G13350/AT2G41020/AT1G66510/AT4G02430/AT2G41500/AT2G18510/AT2G42890/AT1G30480/AT5G62290/AT1G23860/AT2G32600/AT2G30000/AT4G03430/AT5G42820/AT1G07350/AT3G50670/AT1G07170/AT1G55310/AT3G55460/AT1G60170/AT1G09140/AT4G25500/AT1G27650/AT5G56140/AT3G53500/AT1G02840/AT3G23990/AT2G37340/AT3G13200	2.66392
GO:0009404	toxin metabolic process	14/1034	61/21869	7.18e-07	3.14e-05	2.82e-05	AT2G29470/AT1G69920/AT2G02930/AT2G29480/AT2G29460/AT5G62480/AT4G27260/AT1G02920/AT1G02930/AT2G02390/AT4G02520/AT2G47730/AT2G29450/AT1G78380	4.85408
GO:0009646	response to absence of light	12/1034	46/21869	1.03e-06	4.36e-05	3.93e-05	AT3G48390/AT5G54190/AT3G47340/AT2G43400/AT3G06850/AT3G13450/AT1G21400/AT5G18170/AT5G63190/AT2G41100/AT4G02380/AT1G31812	5.51737
GO:0006749	glutathione metabolic process	15/1034	77/21869	2.68e-06	0.000111114	0.000100042	AT2G29470/AT1G69920/AT2G02930/AT2G29480/AT2G29460/AT5G62480/AT5G42150/AT1G02920/AT4G31290/AT1G02930/AT2G02390/AT4G02520/AT2G47730/AT2G29450/AT1G78380	4.12011
GO:0006397	mRNA processing	35/1034	329/21869	6.91e-06	0.000279663	0.000251795	AT1G14640/AT2G42330/AT2G43370/AT2G42270/AT1G66500/AT1G13350/AT2G41020/AT1G66510/AT4G02430/AT2G41500/AT2G18510/AT2G42890/AT1G30480/AT5G62290/AT1G23860/AT2G32600/AT2G30000/AT2G45620/AT4G03430/AT5G42820/AT2G02570/AT1G07350/AT3G50670/AT1G07170/AT1G55310/AT3G55460/AT1G60170/AT1G09140/AT4G25500/AT1G27650/AT5G56140/AT3G53500/AT1G02840/AT2G37340/AT3G13200	2.24999
GO:0009615	response to virus	16/1034	94/21869	7.91e-06	0.000312334	0.000281211	AT2G26560/AT3G22640/AT1G80840/AT1G16030/AT1G31280/AT5G03210/AT2G22240/AT2G19810/AT5G02490/AT3G61890/AT5G09590/AT4G17730/AT3G12580/AT3G61260/AT3G09440/AT5G02500	3.59998
GO:0008380	RNA splicing	34/1034	318/21869	8.36e-06	0.000322446	0.000290315	AT1G14640/AT2G42330/AT2G43370/AT2G42270/AT3G02370/AT1G13350/AT2G41020/AT1G66510/AT4G02430/AT2G41500/AT2G18510/AT2G42890/AT1G30480/AT5G62290/AT1G23860/AT2G32600/AT2G30000/AT4G03430/AT5G42820/AT1G07350/AT3G50670/AT1G07170/AT1G55310/AT3G55460/AT1G60170/AT1G09140/AT4G25500/AT1G27650/AT5G56140/AT3G53500/AT1G02840/AT3G23990/AT2G37340/AT3G13200	2.26131
GO:0009631	cold acclimation	12/1034	59/21869	1.67e-05	0.000630853	0.00056799	AT3G55580/AT4G25490/AT4G25480/AT4G25470/AT3G50980/AT5G59820/AT4G15910/AT1G18740/AT4G31420/AT1G20450/AT1G29395/AT1G20440	4.30168
GO:0031668	cellular response to extracellular stimulus	25/1034	223/21869	5.85e-05	0.00215672	0.00194181	AT3G49620/AT4G27460/AT1G15330/AT3G47340/AT5G27420/AT1G05680/AT5G21170/AT3G06850/AT3G13450/AT1G20630/AT2G22240/AT4G04620/AT3G50210/AT3G24120/AT3G06190/AT1G21400/AT3G03520/AT1G43700/AT2G45170/AT1G64660/AT4G16520/AT1G29395/AT4G02380/AT1G20620/AT1G78380	2.37107
GO:0071496	cellular response to external stimulus	25/1034	229/21869	9.01e-05	0.00325121	0.00292724	AT3G49620/AT4G27460/AT1G15330/AT3G47340/AT5G27420/AT1G05680/AT5G21170/AT3G06850/AT3G13450/AT1G20630/AT2G22240/AT4G04620/AT3G50210/AT3G24120/AT3G06190/AT1G21400/AT3G03520/AT1G43700/AT2G45170/AT1G64660/AT4G16520/AT1G29395/AT4G02380/AT1G20620/AT1G78380	2.30894
GO:0009991	response to extracellular stimulus	28/1034	276/21869	0.000126885	0.00447877	0.00403247	AT3G49620/AT4G27460/AT1G15330/AT3G48390/AT3G47340/AT5G27420/AT1G05680/AT1G55510/AT5G21170/AT3G06850/AT3G13450/AT1G20630/AT2G22240/AT4G04620/AT3G50210/AT3G24120/AT3G06190/AT1G21400/AT3G03520/AT1G43700/AT5G63190/AT2G45170/AT1G64660/AT4G16520/AT1G29395/AT4G02380/AT1G20620/AT1G78380	2.14564
GO:0051131	chaperone-mediated protein complex assembly	5/1034	12/21869	0.000140272	0.00484814	0.00436503	AT4G12400/AT1G62740/AT3G23990/AT5G56030/AT5G56010	8.81246
GO:0050826	response to freezing	7/1034	27/21869	0.000199825	0.00676549	0.00609132	AT3G55580/AT1G21910/AT5G13330/AT5G58070/AT5G65430/AT5G10450/AT1G31812	5.48331
GO:0010029	regulation of seed germination	13/1034	90/21869	0.000305782	0.0101459	0.00913484	AT3G63060/AT1G60190/AT4G28300/AT3G06500/AT5G13200/AT5G66880/AT2G34900/AT2G47790/AT2G43820/AT4G11260/AT1G20450/AT5G56030/AT5G02500	3.05499
GO:1901606	alpha-amino acid catabolic process	11/1034	68/21869	0.00032301	0.0103315	0.00930195	AT1G08630/AT3G30775/AT5G54080/AT2G40000/AT4G33150/AT1G06570/AT5G53970/AT5G18170/AT2G02390/AT1G64660/AT5G07440	3.42131
GO:0009081	branched-chain amino acid metabolic process	6/1034	21/21869	0.000323831	0.0103315	0.00930195	AT1G10070/AT1G55510/AT3G13450/AT1G21400/AT3G45300/AT2G31810	6.04283
GO:0006575	cellular modified amino acid metabolic process	16/1034	129/21869	0.000391729	0.0122619	0.01104	AT2G29470/AT1G69920/AT2G02930/AT2G29480/AT2G29460/AT5G62480/AT5G42150/AT1G02920/AT4G31290/AT1G02930/AT2G02390/AT1G50480/AT4G02520/AT2G47730/AT2G29450/AT1G78380	2.62324
GO:1900140	regulation of seedling development	13/1034	93/21869	0.000423914	0.0130236	0.0117258	AT3G63060/AT1G60190/AT4G28300/AT3G06500/AT5G13200/AT5G66880/AT2G34900/AT2G47790/AT2G43820/AT4G11260/AT1G20450/AT5G56030/AT5G02500	2.95644
GO:0006090	pyruvate metabolic process	12/1034	82/21869	0.000456381	0.0137566	0.0123858	AT4G26270/AT5G47810/AT4G13830/AT3G16950/AT4G15530/AT1G59900/AT3G08590/AT2G34590/AT3G22960/AT5G52920/AT2G36460/AT1G79550	3.09511
GO:0031669	cellular response to nutrient levels	20/1034	184/21869	0.000464359	0.0137566	0.0123858	AT3G49620/AT4G27460/AT1G15330/AT3G47340/AT5G27420/AT5G21170/AT3G06850/AT3G13450/AT1G20630/AT2G22240/AT4G04620/AT3G50210/AT3G24120/AT1G21400/AT3G03520/AT1G43700/AT2G45170/AT1G64660/AT4G16520/AT1G20620	2.2989
GO:1901615	organic hydroxy compound metabolic process	31/1034	347/21869	0.000546123	0.0158887	0.0143054	AT1G78390/AT5G58780/AT1G47510/AT5G09290/AT2G43900/AT2G19800/AT4G21534/AT1G48430/AT2G03760/AT3G16050/AT2G21940/AT3G14440/AT5G62470/AT2G22240/AT5G54080/AT1G10170/AT5G24530/AT1G06570/AT5G53970/AT2G16720/AT5G58770/AT2G43820/AT5G63600/AT5G48230/AT2G02390/AT5G13710/AT5G05690/AT5G03290/AT5G51970/AT1G76490/AT3G14990	1.88947
GO:0071218	cellular response to misfolded protein	6/1034	23/21869	0.000555482	0.0158887	0.0143054	AT3G53230/AT1G26800/AT4G15420/AT5G05750/AT5G03340/AT3G09840	5.51737
GO:0009639	response to red or far red light	23/1034	231/21869	0.00063714	0.0179155	0.0161303	AT1G15550/AT5G54190/AT2G44910/AT2G46790/AT5G02200/AT1G70560/AT5G24470/AT1G32870/AT1G18400/AT5G02810/AT1G78600/AT1G22770/AT2G47700/AT2G43010/AT5G66250/AT2G46260/AT2G42810/AT1G61620/AT1G02090/AT4G28880/AT1G78080/AT1G09570/AT3G18780	2.10583
GO:0006551	leucine metabolic process	6/1034	24/21869	0.000711245	0.0196659	0.0177063	AT1G10070/AT2G43400/AT1G03090/AT4G34030/AT1G18500/AT3G45300	5.28748
GO:0009259	ribonucleotide metabolic process	22/1034	219/21869	0.000734345	0.0199718	0.0179816	AT3G27440/AT4G26270/AT5G47810/AT1G17410/AT2G37690/AT1G55810/AT3G10030/AT3G14050/AT4G33150/AT3G16950/AT1G09430/AT1G59900/AT3G08590/AT2G34590/AT3G22960/AT5G35360/AT5G52920/AT2G36460/AT1G76490/AT1G79550/AT2G07698/AT2G07671	2.12465
GO:0031667	response to nutrient levels	23/1034	236/21869	0.000855335	0.0228871	0.0206065	AT3G49620/AT4G27460/AT1G15330/AT3G48390/AT3G47340/AT5G27420/AT1G55510/AT5G21170/AT3G06850/AT3G13450/AT1G20630/AT2G22240/AT4G04620/AT3G50210/AT3G24120/AT1G21400/AT3G03520/AT1G43700/AT5G63190/AT2G45170/AT1G64660/AT4G16520/AT1G20620	2.06122
GO:1901616	organic hydroxy compound catabolic process	8/1034	44/21869	0.000944388	0.0248689	0.0223908	AT1G47510/AT5G09290/AT2G43900/AT2G19800/AT1G48430/AT5G54080/AT5G24530/AT2G02390	3.84544
GO:0009267	cellular response to starvation	18/1034	167/21869	0.00096375	0.0249822	0.0224928	AT3G49620/AT4G27460/AT1G15330/AT3G47340/AT3G06850/AT3G13450/AT1G20630/AT2G22240/AT4G04620/AT3G50210/AT3G24120/AT1G21400/AT3G03520/AT1G43700/AT2G45170/AT1G64660/AT4G16520/AT1G20620	2.27963
GO:0042743	hydrogen peroxide metabolic process	9/1034	55/21869	0.00102022	0.0260393	0.0234445	AT3G09640/AT1G60740/AT1G20630/AT1G10170/AT4G20380/AT4G36730/AT1G65970/AT1G65980/AT1G20620	3.46089
GO:0098754	detoxification	17/1034	155/21869	0.00108602	0.0265933	0.0239433	AT2G29470/AT1G69920/AT2G02930/AT2G04050/AT2G04040/AT2G29480/AT2G29460/AT1G20630/AT5G62480/AT3G44300/AT1G02920/AT1G02930/AT2G02390/AT4G02520/AT2G47730/AT2G29450/AT1G78380	2.31967
GO:0070417	cellular response to cold	7/1034	35/21869	0.0010877	0.0265933	0.0239433	AT4G25380/AT3G55580/AT1G21910/AT5G13330/AT4G16150/AT1G60170/AT1G29395	4.22998
GO:0009117	nucleotide metabolic process	25/1034	270/21869	0.00109283	0.0265933	0.0239433	AT3G27440/AT4G26270/AT5G08340/AT5G47810/AT1G17410/AT2G37690/AT1G55810/AT3G10030/AT3G14050/AT5G59440/AT4G33150/AT3G16950/AT1G09430/AT1G59900/AT3G08590/AT2G34590/AT3G22960/AT5G35360/AT5G52920/AT2G36460/AT1G76490/AT1G79550/AT3G14990/AT2G07698/AT2G07671	1.95832
GO:0006084	acetyl-CoA metabolic process	6/1034	26/21869	0.00112208	0.0265933	0.0239433	AT4G33150/AT3G16950/AT1G09430/AT1G59900/AT2G34590/AT1G76490	4.88075
GO:0051788	response to misfolded protein	6/1034	26/21869	0.00112208	0.0265933	0.0239433	AT3G53230/AT1G26800/AT4G15420/AT5G05750/AT5G03340/AT3G09840	4.88075
GO:0009148	pyrimidine nucleoside triphosphate biosynthetic process	5/1034	18/21869	0.00119688	0.0279666	0.0251798	AT3G27440/AT1G17410/AT1G55810/AT3G10030/AT5G59440	5.87497
GO:0019693	ribose phosphate metabolic process	22/1034	228/21869	0.00124809	0.028523	0.0256808	AT3G27440/AT4G26270/AT5G47810/AT1G17410/AT2G37690/AT1G55810/AT3G10030/AT3G14050/AT4G33150/AT3G16950/AT1G09430/AT1G59900/AT3G08590/AT2G34590/AT3G22960/AT5G35360/AT5G52920/AT2G36460/AT1G76490/AT1G79550/AT2G07698/AT2G07671	2.04078
GO:0070370	cellular heat acclimation	4/1034	11/21869	0.00125508	0.028523	0.0256808	AT5G07100/AT5G48570/AT2G30250/AT3G25230	7.69087
GO:0019748	secondary metabolic process	31/1034	367/21869	0.00136401	0.0305796	0.0275324	AT2G29470/AT1G69920/AT1G67980/AT3G55580/AT2G02930/AT1G02050/AT2G29480/AT5G13330/AT2G29460/AT1G18400/AT5G62480/AT5G62470/AT2G22980/AT2G44130/AT4G27260/AT1G15670/AT4G01120/AT1G02920/AT1G72680/AT1G80440/AT3G50740/AT5G06370/AT4G30550/AT1G02930/AT2G02390/AT4G02520/AT2G47730/AT3G59940/AT2G29450/AT1G30230/AT1G78380	1.7865
GO:2000762	regulation of phenylpropanoid metabolic process	6/1034	27/21869	0.00138558	0.030649	0.0275949	AT3G55580/AT1G18400/AT2G44130/AT1G15670/AT1G80440/AT3G59940	4.69998
GO:0009147	pyrimidine nucleoside triphosphate metabolic process	5/1034	19/21869	0.00156162	0.0340884	0.0306916	AT3G27440/AT1G17410/AT1G55810/AT3G10030/AT5G59440	5.56576
GO:0042594	response to starvation	20/1034	204/21869	0.00168069	0.0362112	0.0326029	AT3G49620/AT4G27460/AT1G15330/AT3G48390/AT3G47340/AT3G06850/AT3G13450/AT1G20630/AT2G22240/AT4G04620/AT3G50210/AT3G24120/AT1G21400/AT3G03520/AT1G43700/AT5G63190/AT2G45170/AT1G64660/AT4G16520/AT1G20620	2.07352
GO:0006753	nucleoside phosphate metabolic process	25/1034	280/21869	0.0018112	0.0380623	0.0342694	AT3G27440/AT4G26270/AT5G08340/AT5G47810/AT1G17410/AT2G37690/AT1G55810/AT3G10030/AT3G14050/AT5G59440/AT4G33150/AT3G16950/AT1G09430/AT1G59900/AT3G08590/AT2G34590/AT3G22960/AT5G35360/AT5G52920/AT2G36460/AT1G76490/AT1G79550/AT3G14990/AT2G07698/AT2G07671	1.88838
GO:1900034	regulation of cellular response to heat	4/1034	12/21869	0.00181249	0.0380623	0.0342694	AT2G20880/AT5G18340/AT1G56300/AT2G19540	7.04997
GO:0007568	aging	18/1034	177/21869	0.0018684	0.0386989	0.0348426	AT3G49620/AT5G39520/AT1G34180/AT5G66100/AT4G34540/AT1G69490/AT3G02150/AT5G59220/AT5G24530/AT3G50210/AT4G36730/AT4G35770/AT4G30920/AT3G10985/AT4G30270/AT5G16470/AT4G02380/AT4G05320	2.15084
GO:0016071	mRNA metabolic process	38/1034	489/21869	0.00194075	0.0386989	0.0348426	AT1G14640/AT2G45350/AT2G42330/AT2G43370/AT2G42270/AT1G66500/AT1G13350/AT2G41020/AT1G66510/AT4G02430/AT2G41500/AT2G18510/AT2G42890/AT1G30480/AT5G01160/AT5G62290/AT1G23860/AT2G32600/AT2G30000/AT2G45620/AT4G03430/AT5G42820/AT2G02570/AT1G07350/AT3G50670/AT1G07170/AT1G55310/AT3G55460/AT1G60170/AT1G09140/AT4G25500/AT1G27650/AT5G56140/AT3G53500/AT1G02840/AT2G37340/AT3G13200/AT3G13460	1.64355
GO:0032787	monocarboxylic acid metabolic process	38/1034	489/21869	0.00194075	0.0386989	0.0348426	AT1G78390/AT4G26270/AT1G70560/AT1G05680/AT5G47810/AT4G13830/AT1G79700/AT2G21940/AT3G14440/AT5G62470/AT5G42150/AT3G44300/AT5G54080/AT1G10170/AT5G24530/AT5G47720/AT3G58750/AT1G08980/AT2G43820/AT3G16950/AT5G48230/AT3G56130/AT2G42790/AT2G02390/AT4G15530/AT3G51840/AT1G59900/AT3G07560/AT3G08590/AT5G47120/AT2G34590/AT5G07010/AT3G22960/AT5G35360/AT5G52920/AT2G36460/AT1G79550/AT3G14990	1.64355
GO:0030433	ubiquitin-dependent ERAD pathway	8/1034	49/21869	0.00195127	0.0386989	0.0348426	AT5G42220/AT3G53230/AT4G15420/AT5G05750/AT5G03340/AT4G29330/AT5G25270/AT3G09840	3.45305
GO:0009636	response to toxic substance	18/1034	178/21869	0.00198916	0.0386989	0.0348426	AT2G29470/AT1G69920/AT2G02930/AT2G04050/AT2G04040/AT2G29480/AT2G29460/AT1G20630/AT5G62480/AT3G44300/AT1G10170/AT1G02920/AT1G02930/AT2G02390/AT4G02520/AT2G47730/AT2G29450/AT1G78380	2.13875
GO:0007623	circadian rhythm	16/1034	150/21869	0.00200609	0.0386989	0.0348426	AT3G15620/AT2G46790/AT5G24470/AT5G02810/AT3G06500/AT1G22770/AT1G18330/AT2G47700/AT5G64170/AT3G12320/AT3G46640/AT5G06980/AT5G15850/AT5G02840/AT3G26740/AT2G41310	2.25599
GO:0048511	rhythmic process	16/1034	150/21869	0.00200609	0.0386989	0.0348426	AT3G15620/AT2G46790/AT5G24470/AT5G02810/AT3G06500/AT1G22770/AT1G18330/AT2G47700/AT5G64170/AT3G12320/AT3G46640/AT5G06980/AT5G15850/AT5G02840/AT3G26740/AT2G41310	2.25599
GO:0009150	purine ribonucleotide metabolic process	19/1034	193/21869	0.00206589	0.0393944	0.0354688	AT4G26270/AT5G47810/AT1G17410/AT2G37690/AT3G14050/AT4G33150/AT3G16950/AT1G09430/AT1G59900/AT3G08590/AT2G34590/AT3G22960/AT5G35360/AT5G52920/AT2G36460/AT1G76490/AT1G79550/AT2G07698/AT2G07671	2.08211
GO:0006914	autophagy	10/1034	73/21869	0.00221748	0.0413348	0.0372158	AT2G46240/AT3G49590/AT4G15410/AT3G53230/AT5G12390/AT5G03340/AT1G22740/AT2G45980/AT4G24690/AT3G09840	2.89725
GO:0061919	process utilizing autophagic mechanism	10/1034	73/21869	0.00221748	0.0413348	0.0372158	AT2G46240/AT3G49590/AT4G15410/AT3G53230/AT5G12390/AT5G03340/AT1G22740/AT2G45980/AT4G24690/AT3G09840	2.89725
GO:0031647	regulation of protein stability	7/1034	40/21869	0.00245607	0.0450649	0.0405742	AT5G52640/AT4G23570/AT1G61620/AT4G11260/AT3G09840/AT5G56030/AT5G56010	3.70123
GO:0009074	aromatic amino acid family catabolic process	5/1034	21/21869	0.00252624	0.0450649	0.0405742	AT5G54080/AT2G40000/AT1G06570/AT5G53970/AT2G02390	5.03569
GO:0035384	thioester biosynthetic process	5/1034	21/21869	0.00252624	0.0450649	0.0405742	AT3G16950/AT1G09430/AT1G59900/AT2G34590/AT5G35360	5.03569
GO:0071616	acyl-CoA biosynthetic process	5/1034	21/21869	0.00252624	0.0450649	0.0405742	AT3G16950/AT1G09430/AT1G59900/AT2G34590/AT5G35360	5.03569

## Sheet: Dataset 4
Supplemental Dataset 4. GSEA analysis of gene sets in response to heat in WT.
ONTOLOGY	ID	Description	setSize	enrichmentScore	NES	p value	p.adjust	q values	rank	leading_edge	core_enrichment
MF	GO:0004553	hydrolase activity, hydrolyzing O-glycosyl compounds	270	-0.495384	-1.6873	1e-10	8.58e-09	7.36579e-09	5030	tags=44%, list=23%, signal=35%	AT5G41870/AT5G07830/AT3G26130/AT4G27830/AT2G14620/AT1G23460/AT5G34940/AT2G43590/AT3G49880/AT3G16920/AT1G68560/AT5G26000/AT1G11820/AT5G13980/AT3G62110/AT3G12500/AT2G28100/AT3G06510/AT2G44450/AT1G10550/AT3G03640/AT5G58480/AT2G44480/AT4G03210/AT5G08370/AT1G60090/AT2G18800/AT1G67830/AT1G32170/AT4G23500/AT3G61490/AT1G48930/AT4G11050/AT2G01630/AT5G04885/AT3G04010/AT5G42100/AT4G17090/AT1G75680/AT3G62750…
CC	GO:0005795	Golgi stack	196	-0.537651	-1.81274	1e-10	8.58e-09	7.36579e-09	6794	tags=64%, list=31%, signal=44%	AT1G78240/AT5G53340/AT5G65470/AT4G24805/AT4G25870/AT1G04430/AT3G06300/AT1G14670/AT3G53520/AT3G27220/AT5G20680/AT1G63420/AT1G62305/AT3G62830/AT5G04480/AT1G18190/AT1G04910/AT5G13500/AT3G09090/AT4G30440/AT3G56110/AT3G30300/AT2G32580/AT4G24530/AT5G22740/AT2G15730/AT2G20810/AT1G27930/AT3G21160/AT5G47780/AT3G08550/AT4G11090/AT1G30620/AT1G67410/AT2G19600/AT1G26850/AT5G16890/AT1G29790/AT1G08040/AT4G38500…
CC	GO:0005802	trans-Golgi network	304	-0.480122	-1.63876	1e-10	8.58e-09	7.36579e-09	6510	tags=52%, list=30%, signal=37%	AT2G25520/AT1G04430/AT3G06300/AT1G14670/AT4G21700/AT3G53520/AT3G27220/AT5G20680/AT1G63420/AT3G62830/AT5G04480/AT4G37690/AT1G04910/AT1G60780/AT1G08030/AT5G13500/AT1G09330/AT5G44790/AT4G38200/AT3G03050/AT3G17430/AT3G22810/AT2G14720/AT4G30440/AT5G64740/AT3G23430/AT3G30300/AT5G65810/AT2G39750/AT2G38530/AT4G16650/AT2G20810/AT1G27930/AT3G21160/AT3G08550/AT1G48230/AT2G03260/AT1G26850/AT1G29790/AT1G08040…
BP	GO:0005976	polysaccharide metabolic process	377	-0.512988	-1.76088	1e-10	8.58e-09	7.36579e-09	6036	tags=52%, list=28%, signal=38%	AT2G22125/AT5G24300/AT5G51820/AT3G03050/AT2G40840/AT3G57220/AT3G62660/AT5G10560/AT5G64740/AT3G16000/AT4G04970/AT5G65810/AT1G27440/AT4G26690/AT2G20810/AT5G60950/AT1G68050/AT3G26610/AT3G24670/AT1G27930/AT5G47780/AT3G08550/AT1G30620/AT5G57530/AT2G20680/AT5G22940/AT2G38320/AT1G05850/AT1G15690/AT2G41680/AT5G17520/AT5G67230/AT2G21590/AT5G65590/AT2G14620/AT2G36710/AT2G35610/AT1G68560/AT2G03280/AT3G05620…
BP	GO:0006986	response to unfolded protein	36	0.738616	3.19812	1e-10	8.58e-09	7.36579e-09	1237	tags=36%, list=6%, signal=34%	AT2G26150/AT1G16030/AT2G32120/AT3G12580/AT5G09590/AT4G32208/AT3G09440/AT4G29330/AT1G14360/AT4G02690/AT5G02500/AT5G02490/AT3G10800
CC	GO:0009534	chloroplast thylakoid	424	-0.4605	-1.58658	1e-10	8.58e-09	7.36579e-09	8220	tags=61%, list=38%, signal=38%	AT1G76100/AT5G53170/AT3G56910/AT3G26070/AT4G04330/AT4G18370/AT1G08550/AT5G02590/AT4G28750/AT5G54290/AT4G37200/AT2G21960/AT3G61680/AT3G18420/AT5G51540/AT5G42270/AT4G10340/AT1G50250/AT1G24090/AT2G29080/AT5G50920/AT3G52150/AT5G14910/AT5G55280/AT5G23890/AT4G35250/AT4G18160/AT1G29920/AT4G11960/AT3G47060/AT5G45390/AT1G01080/AT4G03520/AT2G22360/AT5G42765/AT5G19390/AT2G45150/AT2G34910/AT2G45770/AT4G14210…
CC	GO:0009535	chloroplast thylakoid membrane	329	-0.474153	-1.62239	1e-10	8.58e-09	7.36579e-09	8195	tags=62%, list=38%, signal=39%	AT3G56910/AT3G26070/AT1G08550/AT5G02590/AT4G28750/AT4G37200/AT3G18420/AT5G51540/AT5G42270/AT4G10340/AT1G50250/AT2G29080/AT5G50920/AT3G52150/AT5G14910/AT5G55280/AT5G23890/AT1G29920/AT4G11960/AT5G45390/AT1G01080/AT4G03520/AT2G22360/AT5G42765/AT5G19390/AT2G45150/AT2G34910/AT4G00895/AT2G05620/AT4G03280/AT1G30850/AT1G29910/AT1G76450/AT3G63160/AT1G18170/AT1G79560/AT1G78915/AT3G50820/AT1G73990/AT3G55250…
BP	GO:0010286	heat acclimation	56	0.745682	3.31887	1e-10	8.58e-09	7.36579e-09	1081	tags=46%, list=5%, signal=44%	AT5G59720/AT2G26150/AT4G12400/AT5G48570/AT5G05410/AT4G21320/AT1G66080/AT3G11020/AT4G29770/AT5G56030/AT5G58070/AT3G25230/AT4G26780/AT1G11270/AT5G53400/AT4G17250/AT1G77000/AT5G07100/AT2G41160/AT5G46170/AT1G51670/AT3G16770/AT1G20440/AT2G40340/AT5G18040/AT5G02500
BP	GO:0010393	galacturonan metabolic process	124	-0.610818	-2.01198	1e-10	8.58e-09	7.36579e-09	5539	tags=65%, list=26%, signal=49%	AT2G20810/AT3G26610/AT3G24670/AT5G47780/AT1G15690/AT5G65590/AT2G36710/AT2G35610/AT2G03280/AT3G05620/AT1G14020/AT2G30575/AT5G33290/AT3G53190/AT5G04960/AT5G04970/AT5G47500/AT4G32460/AT3G10720/AT4G22080/AT3G25140/AT4G36890/AT4G00740/AT2G33570/AT3G01040/AT4G01770/AT5G55590/AT5G01360/AT2G18230/AT1G28240/AT2G38650/AT5G48900/AT3G09540/AT2G45220/AT1G56550/AT3G43270/AT5G19730/AT1G02720/AT5G09760/AT5G15470…
BP	GO:0016051	carbohydrate biosynthetic process	323	-0.473838	-1.62	1e-10	8.58e-09	7.36579e-09	6036	tags=48%, list=28%, signal=35%	AT2G22125/AT5G24300/AT5G51820/AT3G03050/AT3G57220/AT3G62660/AT5G64740/AT3G16000/AT4G04970/AT5G65810/AT1G27440/AT2G20810/AT5G60950/AT1G56190/AT1G68050/AT4G26850/AT1G27930/AT5G47780/AT3G08550/AT1G30620/AT5G22940/AT2G38320/AT1G05850/AT2G21330/AT2G41680/AT5G67230/AT5G65140/AT2G21590/AT4G26520/AT1G07640/AT2G35610/AT2G03280/AT5G19220/AT1G14020/AT2G34410/AT1G16860/AT4G03550/AT4G15290/AT3G62720/AT2G30575…
MF	GO:0016705	oxidoreductase activity, acting on paired donors, with incorporation or reduction of molecular oxygen	309	-0.47956	-1.63781	1e-10	8.58e-09	7.36579e-09	6924	tags=53%, list=32%, signal=36%	AT1G12740/AT4G15396/AT2G27010/AT3G01900/AT4G13260/AT1G06640/AT4G25600/AT5G57220/AT4G35810/AT5G09970/AT5G24910/AT3G04870/AT1G48740/AT1G64950/AT3G06300/AT4G12110/AT1G64900/AT4G37330/AT3G48300/AT1G13710/AT3G53130/AT5G63590/AT5G24140/AT2G24180/AT1G63370/AT5G36220/AT5G42590/AT4G36380/AT4G00360/AT1G22950/AT1G13100/AT1G06090/AT4G03070/AT2G26550/AT3G53280/AT5G42650/AT5G10610/AT1G19630/AT1G06080/AT1G78490…
MF	GO:0020037	heme binding	287	-0.510071	-1.74052	1e-10	8.58e-09	7.36579e-09	5758	tags=52%, list=27%, signal=38%	AT5G36220/AT5G42590/AT4G36380/AT4G00360/AT1G13100/AT3G53280/AT5G05340/AT5G42650/AT2G35380/AT5G10610/AT1G19630/AT5G64120/AT1G78490/AT5G67400/AT4G08390/AT1G13110/AT5G39580/AT3G26210/AT2G38380/AT4G15330/AT3G21770/AT4G37530/AT4G36430/AT1G55940/AT5G38450/AT5G10600/AT1G33720/AT5G25130/AT5G42580/AT4G19230/AT3G30180/AT3G26230/AT1G71695/AT1G13090/AT3G20940/AT4G09010/AT5G51890/AT2G30490/AT1G14540/AT2G45970…
CC	GO:0031225	anchored component of membrane	220	-0.613194	-2.07523	1e-10	8.58e-09	7.36579e-09	4623	tags=56%, list=21%, signal=45%	AT1G74790/AT2G22470/AT3G01950/AT1G11820/AT4G22640/AT4G25240/AT3G22600/AT3G53190/AT5G55730/AT2G48130/AT5G58480/AT5G62200/AT5G49280/AT1G23040/AT5G15630/AT5G26300/AT2G44790/AT1G70170/AT2G01630/AT5G04885/AT3G04010/AT5G42100/AT1G26450/AT3G01940/AT4G23950/AT2G17760/AT5G40970/AT2G13820/AT5G48450/AT2G20520/AT4G17180/AT5G06320/AT3G44100/AT4G12420/AT4G09030/AT5G36260/AT3G20570/AT1G56320/AT4G26830/AT5G42720…
CC	GO:0031226	intrinsic component of plasma membrane	204	-0.556797	-1.8807	1e-10	8.58e-09	7.36579e-09	5761	tags=57%, list=27%, signal=42%	AT3G02880/AT5G64740/AT5G55490/AT1G77990/AT4G26690/AT5G60950/AT3G21180/AT4G28100/AT5G62850/AT4G02700/AT2G26600/AT3G54020/AT3G60070/AT3G15990/AT5G55630/AT1G61900/AT1G09960/AT1G15080/AT1G74790/AT1G11820/AT1G22710/AT4G25240/AT1G10550/AT5G55730/AT1G78000/AT5G58480/AT3G24300/AT5G15630/AT4G13510/AT5G51060/AT4G37640/AT2G44790/AT2G01630/AT3G04010/AT5G42100/AT3G12520/AT4G23950/AT5G10180/AT1G10800/AT2G13820…
CC	GO:0031976	plastid thylakoid	427	-0.460196	-1.58584	1e-10	8.58e-09	7.36579e-09	8220	tags=61%, list=38%, signal=38%	AT1G76100/AT5G53170/AT3G56910/AT3G26070/AT4G04330/AT4G18370/AT1G08550/AT5G02590/AT4G28750/AT5G54290/AT4G37200/AT2G21960/AT3G61680/AT3G18420/AT5G51540/AT5G42270/AT4G10340/AT1G50250/AT1G24090/AT2G29080/AT5G50920/AT3G52150/AT5G14910/AT5G55280/AT5G23890/AT4G35250/AT4G18160/AT1G29920/AT4G11960/AT3G47060/AT5G45390/AT1G01080/AT4G03520/AT2G22360/AT5G42765/AT5G19390/AT2G45150/AT2G34910/AT2G45770/AT4G14210…
CC	GO:0031985	Golgi cisterna	187	-0.542053	-1.82566	1e-10	8.58e-09	7.36579e-09	6794	tags=66%, list=31%, signal=45%	AT1G78240/AT5G53340/AT5G65470/AT4G24805/AT4G25870/AT1G04430/AT3G06300/AT1G14670/AT3G53520/AT3G27220/AT5G20680/AT1G63420/AT1G62305/AT3G62830/AT5G04480/AT1G18190/AT1G04910/AT5G13500/AT3G09090/AT4G30440/AT3G56110/AT3G30300/AT2G32580/AT4G24530/AT5G22740/AT2G15730/AT2G20810/AT1G27930/AT3G21160/AT5G47780/AT3G08550/AT4G11090/AT1G30620/AT1G67410/AT2G19600/AT1G26850/AT5G16890/AT1G29790/AT1G08040/AT4G38500…
BP	GO:0034605	cellular response to heat	68	0.669689	3.06602	1e-10	8.58e-09	7.36579e-09	678	tags=31%, list=3%, signal=30%	AT2G26150/AT3G63350/AT1G74310/AT5G52640/AT5G48570/AT4G25380/AT3G08970/AT3G51910/AT2G25140/AT5G15450/AT5G56030/AT2G38340/AT5G18340/AT3G25230/AT5G56010/AT5G07100/AT3G22830/AT5G27660/AT3G02990/AT1G21910/AT2G20880
BP	GO:0034620	cellular response to unfolded protein	36	0.738616	3.19812	1e-10	8.58e-09	7.36579e-09	1237	tags=36%, list=6%, signal=34%	AT2G26150/AT1G16030/AT2G32120/AT3G12580/AT5G09590/AT4G32208/AT3G09440/AT4G29330/AT1G14360/AT4G02690/AT5G02500/AT5G02490/AT3G10800
BP	GO:0035966	response to topologically incorrect protein	61	0.658608	2.97337	1e-10	8.58e-09	7.36579e-09	1237	tags=30%, list=6%, signal=28%	AT2G26150/AT1G16030/AT2G32120/AT3G12580/AT5G09590/AT1G26800/AT4G15420/AT4G32208/AT3G09440/AT3G53230/AT4G29330/AT5G03340/AT1G14360/AT4G02690/AT5G05750/AT5G02500/AT5G02490/AT3G10800
BP	GO:0035967	cellular response to topologically incorrect protein	58	0.670816	2.9848	1e-10	8.58e-09	7.36579e-09	1237	tags=31%, list=6%, signal=29%	AT2G26150/AT1G16030/AT2G32120/AT3G12580/AT5G09590/AT1G26800/AT4G15420/AT4G32208/AT3G09440/AT3G53230/AT4G29330/AT5G03340/AT1G14360/AT4G02690/AT5G05750/AT5G02500/AT5G02490/AT3G10800
CC	GO:0042170	plastid membrane	461	-0.447255	-1.5461	1e-10	8.58e-09	7.36579e-09	8109	tags=54%, list=38%, signal=35%	AT1G08550/AT5G02590/AT4G28750/AT5G54290/AT4G37200/AT1G03160/AT3G18420/AT5G51540/AT4G18570/AT5G42270/AT4G10340/AT1G50250/AT1G06270/AT2G29080/AT1G08640/AT1G07120/AT5G50920/AT3G52150/AT5G14910/AT5G55280/AT5G23890/AT3G47520/AT1G29920/AT4G11960/AT5G45390/AT4G00630/AT1G01080/AT4G03520/AT2G22360/AT5G42765/AT5G19390/AT2G45150/AT2G34910/AT3G46740/AT4G00895/AT1G44446/AT5G33320/AT2G05620/AT4G03280/AT1G30850…
BP	GO:0042542	response to hydrogen peroxide	72	0.70656	3.37962	1e-10	8.58e-09	7.36579e-09	624	tags=25%, list=3%, signal=24%	AT1G53540/AT5G12020/AT5G12030/AT3G46230/AT4G10250/AT1G07400/AT1G59860/AT5G59720/AT2G26150/AT5G37670/AT2G29500/AT1G54050/AT5G05410/AT2G19310/AT5G01600/AT1G05680/AT1G20620/AT5G67480
BP	GO:0042545	cell wall modification	123	-0.588618	-1.93528	1e-10	8.58e-09	7.36579e-09	4390	tags=54%, list=20%, signal=43%	AT5G03280/AT4G03550/AT1G61110/AT1G34350/AT1G14160/AT1G10550/AT5G04960/AT1G19900/AT5G04970/AT5G47500/AT3G10720/AT2G18800/AT1G24150/AT3G11550/AT3G45960/AT1G12560/AT4G38400/AT5G55590/AT5G01360/AT2G18230/AT5G06200/AT2G45220/AT1G62980/AT3G45970/AT4G39010/AT5G63800/AT3G43270/AT5G19730/AT5G09760/AT1G20190/AT4G02330/AT1G26770/AT1G53830/AT5G62360/AT3G03220/AT3G49220/AT1G53840/AT2G39700/AT5G06700/AT3G10710…
BP	GO:0042546	cell wall biogenesis	243	-0.518981	-1.76373	1e-10	8.58e-09	7.36579e-09	5748	tags=49%, list=27%, signal=37%	AT5G64740/AT5G65810/AT1G27440/AT2G38080/AT5G60950/AT1G27930/AT3G08550/AT1G30620/AT5G57530/AT5G22940/AT2G38320/AT5G67230/AT2G14620/AT4G02270/AT1G62700/AT2G35610/AT3G16630/AT2G34410/AT4G10350/AT4G15290/AT3G62720/AT1G10550/AT4G39350/AT4G39990/AT2G20370/AT1G14080/AT4G02500/AT4G03210/AT1G70630/AT5G15630/AT5G46340/AT2G18800/AT5G44670/AT2G32610/AT1G32170/AT3G25140/AT4G36890/AT3G03210/AT1G79620/AT5G64020…
CC	GO:0042651	thylakoid membrane	363	-0.4649	-1.59513	1e-10	8.58e-09	7.36579e-09	8195	tags=61%, list=38%, signal=39%	AT3G56910/AT3G26070/AT1G08550/AT5G02590/AT4G28750/AT5G54290/AT4G37200/AT5G42310/AT3G18420/AT5G51540/AT5G42270/AT4G10340/AT1G50250/AT2G29080/AT5G50920/AT3G52150/AT5G14910/AT5G55280/AT5G23890/AT4G35250/AT1G29920/AT4G11960/AT5G45390/AT1G01080/AT4G03520/AT2G22360/AT1G68830/AT5G42765/AT5G19390/AT2G45150/AT2G34910/AT4G00895/AT1G44446/AT2G05620/AT4G03280/AT1G30850/AT1G29910/AT1G76450/AT3G63160/AT1G18170…
MF	GO:0043621	protein self-association	112	0.552256	2.9429	1e-10	8.58e-09	7.36579e-09	98	tags=11%, list=0%, signal=11%	AT1G53540/AT5G12020/AT5G12030/AT3G46230/AT4G10250/AT1G07400/AT1G59860/AT5G59720/AT5G37670/AT2G29500/AT1G54050/AT2G19310
BP	GO:0044036	cell wall macromolecule metabolic process	171	-0.543096	-1.82156	1e-10	8.58e-09	7.36579e-09	5600	tags=53%, list=26%, signal=40%	AT1G27440/AT4G26690/AT5G60950/AT1G27930/AT3G08550/AT5G57530/AT2G20680/AT5G22940/AT2G38320/AT1G05850/AT5G67230/AT2G14620/AT2G43590/AT3G49880/AT3G16920/AT2G35610/AT1G68560/AT2G34410/AT3G12500/AT3G62720/AT1G10550/AT1G70230/AT3G57630/AT2G20370/AT1G14080/AT4G02500/AT4G03210/AT5G15630/AT5G46340/AT2G18800/AT1G32170/AT3G25140/AT4G36890/AT3G03210/AT5G64020/AT5G04885/AT3G01040/AT4G01770/AT1G74380/AT1G74800…
BP	GO:0045229	external encapsulating structure organization	264	-0.534937	-1.82148	1e-10	8.58e-09	7.36579e-09	5679	tags=54%, list=26%, signal=40%	AT5G65810/AT5G46330/AT3G28550/AT4G26690/AT1G24100/AT5G60950/AT3G26610/AT4G26850/AT1G27930/AT3G08550/AT2G20750/AT5G65000/AT1G30620/AT1G15690/AT5G23870/AT4G16640/AT2G02970/AT2G39350/AT5G65590/AT2G36710/AT3G55090/AT2G35610/AT3G05620/AT5G03280/AT4G03550/AT1G61110/AT1G34350/AT1G14160/AT1G10550/AT5G04960/AT1G19900/AT5G04970/AT5G47500/AT4G39400/AT3G10720/AT4G19420/AT3G07330/AT5G15630/AT2G18800/AT1G24150…
BP	GO:0045488	pectin metabolic process	123	-0.613924	-2.01848	1e-10	8.58e-09	7.36579e-09	5539	tags=66%, list=26%, signal=49%	AT2G20810/AT3G26610/AT3G24670/AT5G47780/AT1G15690/AT5G65590/AT2G36710/AT2G35610/AT2G03280/AT3G05620/AT1G14020/AT2G30575/AT5G33290/AT3G53190/AT5G04960/AT5G04970/AT5G47500/AT4G32460/AT3G10720/AT4G22080/AT3G25140/AT4G36890/AT4G00740/AT2G33570/AT3G01040/AT4G01770/AT5G55590/AT5G01360/AT2G18230/AT1G28240/AT2G38650/AT5G48900/AT3G09540/AT2G45220/AT1G56550/AT3G43270/AT5G19730/AT1G02720/AT5G09760/AT5G15470…
CC	GO:0046658	anchored component of plasma membrane	120	-0.658623	-2.15882	1e-10	8.58e-09	7.36579e-09	3426	tags=57%, list=16%, signal=49%	AT2G44790/AT2G01630/AT3G04010/AT5G42100/AT4G23950/AT2G13820/AT5G48450/AT4G17180/AT5G06320/AT4G12420/AT3G20570/AT4G26830/AT5G42720/AT5G10080/AT1G03870/AT3G58100/AT2G05790/AT2G17120/AT4G12730/AT2G27035/AT1G32860/AT3G52470/AT5G60920/AT1G30080/AT2G32300/AT3G44220/AT3G15720/AT4G16260/AT5G55180/AT3G27200/AT5G61130/AT1G61760/AT5G19230/AT2G25060/AT3G11650/AT4G12880/AT3G46550/AT4G16120/AT3G07390/AT5G44130…
MF	GO:0046906	tetrapyrrole binding	310	-0.50375	-1.7211	1e-10	8.58e-09	7.36579e-09	5758	tags=51%, list=27%, signal=38%	AT5G36220/AT5G42590/AT4G36380/AT4G00360/AT1G76570/AT1G13100/AT3G53280/AT5G05340/AT1G15820/AT5G42650/AT2G35380/AT5G10610/AT1G19630/AT5G64120/AT1G78490/AT5G67400/AT4G08390/AT1G13110/AT5G39580/AT3G26210/AT2G38380/AT2G05070/AT4G15330/AT3G21770/AT4G37530/AT4G36430/AT1G55940/AT5G38450/AT5G10600/AT3G59400/AT1G33720/AT5G25130/AT5G42580/AT4G19230/AT3G30180/AT3G26230/AT1G71695/AT1G13090/AT4G34190/AT3G20940…
CC	GO:0048046	apoplast	249	-0.512331	-1.74163	1e-10	8.58e-09	7.36579e-09	5529	tags=48%, list=26%, signal=36%	AT3G52840/AT5G12235/AT5G05340/AT3G26610/AT2G40530/AT1G03680/AT1G79720/AT1G05850/AT1G69970/AT3G24225/AT2G21330/AT5G64120/AT1G68560/AT5G26000/AT5G13980/AT2G28190/AT3G19170/AT1G67090/AT3G28455/AT1G62750/AT5G66530/AT1G32060/AT3G12780/AT1G16080/AT3G05490/AT2G26080/AT5G08370/AT2G37660/AT3G16530/AT5G35630/AT2G39730/AT5G18860/AT4G18510/AT1G70170/AT1G09310/AT3G14067/AT1G20020/AT1G48030/AT1G11860/AT5G51750…
MF	GO:0051082	unfolded protein binding	107	0.710533	3.80294	1e-10	8.58e-09	7.36579e-09	1229	tags=31%, list=6%, signal=29%	AT1G53540/AT5G12020/AT5G12030/AT3G46230/AT4G10250/AT1G07400/AT1G59860/AT5G59720/AT1G16030/AT5G37670/AT2G29500/AT1G54050/AT5G52640/AT2G32120/AT2G20560/AT3G12580/AT5G09590/AT2G19310/AT4G32208/AT5G56030/AT3G09440/AT4G26780/AT5G53400/AT5G56010/AT3G44110/AT5G22060/AT3G07770/AT4G28480/AT1G14980/AT5G02500/AT2G20550/AT5G02490/AT1G49245
BP	GO:0051259	protein complex oligomerization	52	0.700726	3.21285	1e-10	8.58e-09	7.36579e-09	98	tags=23%, list=0%, signal=23%	AT1G53540/AT5G12020/AT5G12030/AT3G46230/AT4G10250/AT1G07400/AT1G59860/AT5G59720/AT5G37670/AT2G29500/AT1G54050/AT2G19310
MF	GO:0051787	misfolded protein binding	19	0.88004	2.98194	1e-10	8.58e-09	7.36579e-09	1446	tags=63%, list=7%, signal=59%	AT1G16030/AT2G32120/AT3G12580/AT5G09590/AT1G26800/AT4G32208/AT3G09440/AT4G29330/AT5G02500/AT5G02490/AT5G25270/AT5G42220
CC	GO:0055035	plastid thylakoid membrane	335	-0.473741	-1.62094	1e-10	8.58e-09	7.36579e-09	8195	tags=61%, list=38%, signal=39%	AT3G56910/AT3G26070/AT1G08550/AT5G02590/AT4G28750/AT5G54290/AT4G37200/AT3G18420/AT5G51540/AT5G42270/AT4G10340/AT1G50250/AT2G29080/AT5G50920/AT3G52150/AT5G14910/AT5G55280/AT5G23890/AT1G29920/AT4G11960/AT5G45390/AT1G01080/AT4G03520/AT2G22360/AT5G42765/AT5G19390/AT2G45150/AT2G34910/AT4G00895/AT2G05620/AT4G03280/AT1G30850/AT1G29910/AT1G76450/AT3G63160/AT1G18170/AT1G79560/AT1G78915/AT3G50820/AT1G73990…
BP	GO:0071554	cell wall organization or biogenesis	468	-0.528159	-1.82633	1e-10	8.58e-09	7.36579e-09	5615	tags=51%, list=26%, signal=39%	AT5G46330/AT3G28550/AT1G27440/AT4G26690/AT1G24100/AT2G38080/AT5G60950/AT2G41610/AT3G26610/AT4G26850/AT1G27930/AT3G08550/AT2G20750/AT1G30620/AT5G57530/AT2G20680/AT5G22940/AT2G38320/AT1G05850/AT1G15690/AT5G23870/AT5G67230/AT5G65590/AT2G14620/AT4G02270/AT1G62700/AT2G36710/AT2G43590/AT3G49880/AT3G16920/AT2G35610/AT1G68560/AT3G05620/AT3G16630/AT2G34410/AT4G10350/AT3G12500/AT5G03280/AT4G03550/AT4G15290…
BP	GO:0071555	cell wall organization	228	-0.55999	-1.89929	1e-10	8.58e-09	7.36579e-09	5679	tags=57%, list=26%, signal=42%	AT5G65810/AT5G46330/AT3G28550/AT4G26690/AT1G24100/AT5G60950/AT3G26610/AT4G26850/AT1G27930/AT3G08550/AT2G20750/AT1G15690/AT5G23870/AT5G65590/AT2G36710/AT2G35610/AT3G05620/AT5G03280/AT4G03550/AT1G61110/AT1G34350/AT1G14160/AT1G10550/AT5G04960/AT1G19900/AT5G04970/AT5G47500/AT3G10720/AT4G19420/AT3G07330/AT5G15630/AT2G18800/AT1G24150/AT3G25140/AT4G36890/AT1G31420/AT3G11550/AT3G05910/AT4G00740/AT3G45960…
BP	GO:0071669	plant-type cell wall organization or biogenesis	263	-0.502172	-1.7092	1e-10	8.58e-09	7.36579e-09	5802	tags=50%, list=27%, signal=37%	AT3G11490/AT5G64740/AT5G65810/AT3G28550/AT1G27440/AT4G26690/AT2G38080/AT5G60950/AT2G41610/AT3G26610/AT1G27930/AT3G08550/AT2G20750/AT1G30620/AT1G15690/AT5G67230/AT5G65590/AT4G02270/AT1G62700/AT2G35610/AT3G16630/AT2G34410/AT4G10350/AT4G15290/AT1G61110/AT1G10550/AT4G39350/AT5G04960/AT4G03210/AT5G15630/AT5G46340/AT2G32610/AT3G25140/AT4G36890/AT1G31420/AT1G79620/AT5G64020/AT4G00740/AT3G45960/AT3G01040…
CC	GO:0098791	Golgi apparatus subcompartment	383	-0.480843	-1.65168	1e-10	8.58e-09	7.36579e-09	6513	tags=51%, list=30%, signal=37%	AT4G25870/AT2G25520/AT1G04430/AT3G06300/AT1G14670/AT4G21700/AT3G53520/AT3G27220/AT5G20680/AT1G63420/AT1G62305/AT3G62830/AT5G04480/AT4G37690/AT1G18190/AT1G04910/AT1G60780/AT1G08030/AT5G13500/AT1G09330/AT5G44790/AT4G38200/AT3G03050/AT3G17430/AT3G22810/AT3G09090/AT2G14720/AT4G30440/AT3G56110/AT5G64740/AT3G23430/AT3G30300/AT5G65810/AT2G39750/AT2G32580/AT4G24530/AT2G38530/AT4G16650/AT5G22740/AT2G15730…
CC	GO:0034357	photosynthetic membrane	365	-0.464824	-1.59501	1.04827e-10	8.7748e-09	7.53302e-09	8195	tags=61%, list=38%, signal=39%	AT3G56910/AT3G26070/AT1G08550/AT5G02590/AT4G28750/AT5G54290/AT4G37200/AT5G42310/AT3G18420/AT5G51540/AT5G42270/AT4G10340/AT1G50250/AT2G29080/AT5G50920/AT3G52150/AT5G14910/AT5G55280/AT5G23890/AT4G35250/AT1G29920/AT4G11960/AT5G45390/AT1G01080/AT4G03520/AT2G22360/AT1G68830/AT5G42765/AT5G19390/AT2G45150/AT2G34910/AT4G00895/AT1G44446/AT2G05620/AT4G03280/AT1G30850/AT1G29910/AT1G76450/AT3G63160/AT1G18170…
BP	GO:0010383	cell wall polysaccharide metabolic process	139	-0.564167	-1.87174	1.16934e-10	9.55515e-09	8.20294e-09	5600	tags=55%, list=26%, signal=41%	AT1G27440/AT4G26690/AT5G60950/AT1G27930/AT3G08550/AT5G57530/AT2G20680/AT5G22940/AT2G38320/AT5G67230/AT2G14620/AT2G35610/AT1G68560/AT2G34410/AT3G62720/AT1G10550/AT1G70230/AT2G20370/AT1G14080/AT4G02500/AT4G03210/AT5G15630/AT5G46340/AT2G18800/AT1G32170/AT3G25140/AT4G36890/AT3G03210/AT5G64020/AT5G04885/AT3G01040/AT4G01770/AT1G74380/AT5G01360/AT1G28240/AT2G15390/AT1G29890/AT3G57420/AT2G40320/AT1G56550…
BP	GO:0000271	polysaccharide biosynthetic process	221	-0.50757	-1.71892	1.22584e-10	9.78388e-09	8.39931e-09	6036	tags=53%, list=28%, signal=39%	AT2G22125/AT5G24300/AT5G51820/AT3G03050/AT3G57220/AT3G62660/AT5G64740/AT3G16000/AT4G04970/AT5G65810/AT1G27440/AT2G20810/AT5G60950/AT1G68050/AT1G27930/AT5G47780/AT3G08550/AT1G30620/AT5G22940/AT2G38320/AT1G05850/AT2G41680/AT5G67230/AT2G21590/AT2G35610/AT2G03280/AT5G19220/AT1G14020/AT2G34410/AT1G16860/AT4G03550/AT4G15290/AT3G62720/AT2G30575/AT1G27680/AT3G01180/AT5G33290/AT4G39350/AT4G32460/AT2G20370…
BP	GO:0061077	chaperone-mediated protein folding	68	0.565411	2.58861	3.33257e-10	2.59941e-08	2.23155e-08	1171	tags=28%, list=5%, signal=27%	AT1G16030/AT5G52640/AT2G32120/AT5G48570/AT2G20560/AT3G12580/AT5G09590/AT4G32208/AT5G56030/AT3G09440/AT3G25230/AT3G13470/AT4G28480/AT1G14980/AT5G05750/AT4G22670/AT5G02500/AT2G20550/AT5G02490
MF	GO:0031072	heat shock protein binding	47	0.645664	2.97095	4.81034e-10	3.66868e-08	3.14951e-08	1171	tags=36%, list=5%, signal=34%	AT1G16030/AT4G12400/AT2G32120/AT3G12580/AT3G09350/AT5G09590/AT3G12050/AT4G32208/AT3G09440/AT3G44110/AT1G62740/AT5G22060/AT5G58110/AT5G05750/AT4G22670/AT5G02500/AT5G02490
MF	GO:0140678	molecular function inhibitor activity	73	-0.637857	-1.99796	6.13525e-10	4.57743e-08	3.92965e-08	4559	tags=63%, list=21%, signal=50%	AT3G05620/AT3G17130/AT3G62820/AT5G06860/AT5G51520/AT5G04960/AT5G04970/AT3G10720/AT2G43535/AT3G47670/AT4G12390/AT1G47960/AT1G10770/AT2G45220/AT4G25250/AT4G00080/AT2G43530/AT3G43270/AT4G25260/AT5G09760/AT4G02330/AT1G53830/AT5G62360/AT3G49220/AT1G53840/AT3G10710/AT3G14310/AT5G64620/AT1G11580/AT5G06870/AT2G47670/AT1G23200/AT3G47380/AT5G53370/AT2G43550/AT1G02810/AT3G02730/AT2G47550/AT5G62350/AT3G59010…
BP	GO:0045490	pectin catabolic process	55	-0.678392	-2.07342	7.9312e-10	5.79146e-08	4.97187e-08	4736	tags=71%, list=22%, signal=56%	AT2G36710/AT3G05620/AT3G53190/AT5G04960/AT5G04970/AT5G47500/AT3G10720/AT4G22080/AT5G55590/AT5G48900/AT3G09540/AT2G45220/AT3G43270/AT5G19730/AT5G09760/AT1G04680/AT4G02330/AT1G53830/AT4G13710/AT3G49220/AT1G53840/AT3G07010/AT3G10710/AT3G14310/AT1G11580/AT1G23200/AT1G67750/AT5G53370/AT1G02810/AT3G07970/AT2G47550/AT3G27400/AT1G05310/AT3G59010/AT4G24780/AT4G33220/AT2G26440/AT5G64640/AT5G63180
MF	GO:0016758	hexosyltransferase activity	329	-0.462863	-1.58376	8.82919e-10	6.31287e-08	5.41949e-08	6014	tags=46%, list=28%, signal=34%	AT1G71220/AT5G19690/AT5G24300/AT3G03050/AT2G40840/AT3G62660/AT5G64740/AT4G04970/AT3G46720/AT1G27440/AT1G24100/AT5G22740/AT2G20810/AT4G26850/AT5G47780/AT5G57530/AT1G09350/AT3G43190/AT4G01070/AT4G03340/AT5G38460/AT3G54020/AT5G67230/AT2G14620/AT2G13290/AT1G03520/AT3G55710/AT4G15240/AT5G05900/AT2G32430/AT3G11420/AT4G03550/AT4G15290/AT3G62720/AT2G30575/AT3G06510/AT3G01180/AT1G10550/AT4G26940/AT4G39350…
MF	GO:0016747	acyltransferase activity, transferring groups other than amino-acyl groups	311	-0.460679	-1.57407	2.12626e-09	1.48925e-07	1.2785e-07	6439	tags=44%, list=30%, signal=32%	AT1G68260/AT1G08510/AT5G01210/AT2G28630/AT5G20680/AT1G54220/AT1G78990/AT3G12220/AT5G20590/AT1G54570/AT5G39080/AT4G25360/AT2G26640/AT3G13110/AT4G31400/AT1G02390/AT5G04670/AT1G75020/AT1G01610/AT3G51390/AT5G41060/AT4G11090/AT2G38320/AT1G80950/AT5G64470/AT3G51970/AT1G60790/AT5G41130/AT3G49210/AT3G29680/AT5G07870/AT2G34410/AT3G10450/AT1G04710/AT1G47578/AT3G60800/AT3G14980/AT1G70230/AT3G25540/AT5G07860…
MF	GO:0004857	enzyme inhibitor activity	67	-0.639016	-1.98726	2.42518e-09	1.66464e-07	1.42907e-07	4559	tags=64%, list=21%, signal=51%	AT3G05620/AT3G17130/AT3G62820/AT5G06860/AT5G51520/AT5G04960/AT5G04970/AT3G10720/AT3G47670/AT4G12390/AT1G47960/AT1G10770/AT2G45220/AT4G25250/AT4G00080/AT3G43270/AT4G25260/AT5G09760/AT4G02330/AT1G53830/AT5G62360/AT3G49220/AT1G53840/AT3G10710/AT3G14310/AT5G64620/AT1G11580/AT5G06870/AT2G47670/AT1G23200/AT3G47380/AT5G53370/AT1G02810/AT3G02730/AT2G47550/AT5G62350/AT3G59010/AT2G01610/AT5G38610/AT4G33220…
MF	GO:0005506	iron ion binding	263	-0.474957	-1.61657	4.72336e-09	3.17854e-07	2.72873e-07	7129	tags=54%, list=33%, signal=36%	AT4G15110/AT2G01890/AT3G26280/AT1G44446/AT1G12740/AT4G15396/AT2G27010/AT3G01900/AT1G25230/AT4G25600/AT5G57220/AT4G35810/AT5G09970/AT5G24910/AT1G48740/AT3G43600/AT4G25700/AT1G64950/AT3G06300/AT4G12110/AT1G64900/AT2G27150/AT4G37330/AT3G48300/AT1G13710/AT3G53130/AT2G24180/AT5G36220/AT5G42590/AT4G36380/AT3G13640/AT4G00360/AT1G22950/AT1G13100/AT3G53280/AT5G42650/AT5G10610/AT1G19630/AT1G78490/AT2G29390…
CC	GO:0000138	Golgi trans cisterna	85	-0.601144	-1.91641	5.06131e-09	3.34046e-07	2.86773e-07	6513	tags=74%, list=30%, signal=52%	AT4G25870/AT1G04430/AT1G14670/AT3G53520/AT5G20680/AT3G62830/AT1G04910/AT5G13500/AT4G30440/AT3G56110/AT3G30300/AT2G15730/AT3G08550/AT1G30620/AT1G67410/AT2G19600/AT5G16890/AT1G08040/AT4G38500/AT1G19430/AT2G35610/AT3G60800/AT5G37310/AT2G20370/AT3G07330/AT4G02500/AT4G32390/AT1G77260/AT5G55500/AT3G16200/AT3G25140/AT4G36890/AT2G03480/AT1G27200/AT4G00740/AT4G38040/AT1G74380/AT3G27230/AT2G26680/AT3G23820…
MF	GO:0008422	beta-glucosidase activity	80	-0.607963	-1.92235	6.07173e-09	3.93173e-07	3.37533e-07	4567	tags=54%, list=21%, signal=43%	AT5G26000/AT1G11820/AT3G06510/AT2G44450/AT3G03640/AT5G58480/AT2G44480/AT1G60090/AT2G01630/AT5G04885/AT3G04010/AT5G42100/AT3G62750/AT4G27820/AT4G17180/AT4G26830/AT5G42720/AT2G05790/AT3G21370/AT1G32860/AT5G28510/AT1G30080/AT3G18080/AT4G16260/AT1G66280/AT5G55180/AT1G60260/AT3G09260/AT1G51470/AT3G13560/AT1G64760/AT1G66270/AT1G66250/AT1G60270/AT2G44460/AT1G45191/AT3G07320/AT3G62740/AT1G47600/AT1G52400…
CC	GO:0099503	secretory vesicle	167	-0.513352	-1.71945	1.49569e-08	9.50593e-07	8.16068e-07	5529	tags=47%, list=26%, signal=35%	AT3G52840/AT4G36195/AT1G07080/AT5G65760/AT5G43060/AT5G64120/AT5G60640/AT3G12160/AT3G07470/AT2G43590/AT2G38380/AT2G35780/AT5G26000/AT5G13980/AT3G12500/AT2G28100/AT5G06860/AT5G38450/AT5G55730/AT2G29960/AT4G38220/AT4G29260/AT2G22990/AT2G43535/AT5G08370/AT3G54960/AT1G77510/AT2G01210/AT3G14067/AT3G62750/AT4G23170/AT2G47470/AT3G44100/AT3G45970/AT1G56340/AT4G22513/AT3G49110/AT1G03870/AT3G11700/AT2G39360…
BP	GO:0009664	plant-type cell wall organization	138	-0.535786	-1.77795	1.70549e-08	1.06422e-06	9.13618e-07	6036	tags=56%, list=28%, signal=40%	AT2G22125/AT5G06630/AT3G11490/AT5G65810/AT3G28550/AT4G26690/AT5G60950/AT3G26610/AT1G27930/AT3G08550/AT2G20750/AT1G15690/AT5G65590/AT2G35610/AT1G61110/AT1G10550/AT5G04960/AT5G15630/AT3G25140/AT4G36890/AT1G31420/AT4G00740/AT3G45960/AT3G01040/AT1G12560/AT4G01770/AT4G38400/AT5G01360/AT2G18230/AT1G28240/AT5G66680/AT3G57420/AT2G35620/AT1G56550/AT1G62980/AT3G53350/AT3G45970/AT4G39010/AT5G63800/AT1G02720…
BP	GO:0044264	cellular polysaccharide metabolic process	273	-0.465365	-1.5855	2.24552e-08	1.37619e-06	1.18143e-06	6036	tags=47%, list=28%, signal=34%	AT2G22125/AT5G24300/AT5G51820/AT3G03050/AT2G40840/AT5G10560/AT5G64740/AT3G16000/AT4G04970/AT1G27440/AT4G26690/AT5G60950/AT1G68050/AT1G27930/AT3G08550/AT1G30620/AT5G57530/AT2G20680/AT5G22940/AT2G38320/AT1G05850/AT1G15690/AT2G41680/AT5G17520/AT5G67230/AT2G21590/AT2G14620/AT2G35610/AT1G68560/AT5G19220/AT2G34410/AT1G16860/AT4G03550/AT4G15290/AT3G62720/AT1G27680/AT3G01180/AT1G10550/AT4G39350/AT1G70230…
BP	GO:0051084	'de novo' posttranslational protein folding	46	0.611819	2.74794	2.37205e-08	1.4036e-06	1.20497e-06	1171	tags=33%, list=5%, signal=31%	AT1G16030/AT2G32120/AT2G20560/AT3G12580/AT5G09590/AT4G32208/AT3G09440/AT3G13470/AT4G28480/AT1G14980/AT5G05750/AT4G22670/AT5G02500/AT2G20550/AT5G02490
BP	GO:0051085	chaperone cofactor-dependent protein refolding	46	0.611819	2.74794	2.37205e-08	1.4036e-06	1.20497e-06	1171	tags=33%, list=5%, signal=31%	AT1G16030/AT2G32120/AT2G20560/AT3G12580/AT5G09590/AT4G32208/AT3G09440/AT3G13470/AT4G28480/AT1G14980/AT5G05750/AT4G22670/AT5G02500/AT2G20550/AT5G02490
MF	GO:0016746	acyltransferase activity	335	-0.443395	-1.51711	4.04365e-08	2.35217e-06	2.0193e-06	6439	tags=42%, list=30%, signal=30%	AT1G68260/AT1G08510/AT5G01210/AT2G28630/AT5G20680/AT1G54220/AT1G78990/AT3G12220/AT5G20590/AT1G54570/AT5G39080/AT4G25360/AT2G26640/AT3G13110/AT4G31400/AT1G02390/AT5G04670/AT1G75020/AT1G01610/AT3G51390/AT5G41060/AT4G11090/AT2G38320/AT1G80950/AT1G57600/AT5G64470/AT3G51970/AT1G60790/AT5G41130/AT3G49210/AT3G29680/AT5G07870/AT2G34410/AT3G10450/AT1G04710/AT1G47578/AT3G60800/AT3G14980/AT1G70230/AT3G25540…
BP	GO:0042026	protein refolding	32	0.659408	2.77339	4.7863e-08	2.73776e-06	2.35032e-06	428	tags=31%, list=2%, signal=31%	AT1G16030/AT2G32120/AT3G12580/AT5G09590/AT2G25140/AT5G15450/AT4G32208/AT3G09440/AT3G13470/AT3G23990
BP	GO:0009832	plant-type cell wall biogenesis	164	-0.501467	-1.67794	6.46229e-08	3.63583e-06	3.1213e-06	5748	tags=48%, list=27%, signal=36%	AT5G64740/AT5G65810/AT1G27440/AT2G38080/AT5G60950/AT1G27930/AT3G08550/AT1G30620/AT5G67230/AT4G02270/AT1G62700/AT2G35610/AT3G16630/AT2G34410/AT4G10350/AT4G15290/AT4G39350/AT4G03210/AT5G15630/AT5G46340/AT2G32610/AT3G25140/AT4G36890/AT1G79620/AT5G64020/AT3G01040/AT4G01770/AT5G12150/AT1G79180/AT5G48920/AT1G73410/AT1G29890/AT3G57420/AT2G20520/AT2G40320/AT4G15320/AT1G56550/AT4G12350/AT1G33800/AT5G67210…
BP	GO:0010410	hemicellulose metabolic process	101	-0.556798	-1.8022	6.85297e-08	3.79345e-06	3.25662e-06	5382	tags=53%, list=25%, signal=40%	AT1G27930/AT5G57530/AT5G22940/AT2G38320/AT5G67230/AT2G14620/AT1G68560/AT2G34410/AT3G62720/AT1G10550/AT1G70230/AT2G20370/AT1G14080/AT4G02500/AT4G03210/AT5G46340/AT2G18800/AT1G32170/AT4G36890/AT3G03210/AT5G64020/AT5G04885/AT1G74380/AT5G01360/AT1G28240/AT2G15390/AT1G29890/AT2G40320/AT1G33800/AT5G67210/AT4G33810/AT3G06550/AT2G03220/AT1G14720/AT3G23730/AT4G30290/AT3G55990/AT4G28850/AT1G78060/AT2G01850…
BP	GO:0070592	cell wall polysaccharide biosynthetic process	83	-0.583278	-1.85267	7.75e-08	4.22191e-06	3.62444e-06	5600	tags=58%, list=26%, signal=43%	AT1G27440/AT5G60950/AT1G27930/AT3G08550/AT5G22940/AT2G38320/AT5G67230/AT2G35610/AT2G34410/AT3G62720/AT2G20370/AT1G14080/AT4G02500/AT5G15630/AT5G46340/AT3G25140/AT4G36890/AT3G03210/AT5G64020/AT5G04885/AT3G01040/AT4G01770/AT1G74380/AT5G01360/AT2G15390/AT1G29890/AT3G57420/AT1G56550/AT1G33800/AT5G67210/AT5G15470/AT3G06550/AT3G61130/AT2G03220/AT5G60920/AT3G55990/AT1G51630/AT5G07720/AT1G73140/AT5G41040…
MF	GO:0046910	pectinesterase inhibitor activity	41	-0.682263	-2.01557	9.12562e-08	4.89361e-06	4.20109e-06	4083	tags=71%, list=19%, signal=57%	AT5G04960/AT5G04970/AT3G10720/AT3G47670/AT1G10770/AT2G45220/AT4G25250/AT3G43270/AT4G25260/AT5G09760/AT4G02330/AT1G53830/AT3G49220/AT1G53840/AT3G10710/AT3G14310/AT1G11580/AT2G47670/AT1G23200/AT3G47380/AT5G53370/AT1G02810/AT2G47550/AT3G59010/AT5G38610/AT4G33220/AT2G26440/AT5G64640/AT3G49330
CC	GO:0010598	NAD(P)H dehydrogenase complex (plastoquinone)	13	-0.877935	-2.116	1.40411e-07	7.41369e-06	6.36453e-06	2202	tags=85%, list=10%, signal=76%	AT1G70760/AT5G39210/AT1G18730/AT1G64770/AT5G21430/AT4G09350/AT2G01590/AT5G58260/AT3G16250/AT4G37925/AT1G15980
MF	GO:0008509	anion transmembrane transporter activity	223	-0.47043	-1.59461	1.90938e-07	9.92877e-06	8.52368e-06	6267	tags=54%, list=29%, signal=39%	AT5G33320/AT4G10380/AT4G24570/AT3G13050/AT5G19600/AT1G25480/AT5G24030/AT2G25520/AT5G54800/AT5G01500/AT5G51710/AT2G34390/AT1G12110/AT2G29650/AT4G18910/AT2G01980/AT4G19030/AT5G13550/AT3G17430/AT5G46800/AT1G15960/AT3G23430/AT3G45060/AT1G77990/AT1G79610/AT2G01280/AT2G23093/AT1G48230/AT4G02700/AT3G62270/AT3G27170/AT1G30400/AT2G19600/AT2G22500/AT5G41760/AT2G03260/AT3G15990/AT5G49890/AT5G56450/AT5G40670…
BP	GO:0006820	anion transport	202	-0.482486	-1.62897	2.11824e-07	1.08504e-05	9.31493e-06	7051	tags=55%, list=33%, signal=38%	AT3G14810/AT5G33320/AT4G10380/AT4G24570/AT3G13050/AT5G19600/AT1G25480/AT2G17270/AT5G24030/AT1G29290/AT1G20823/AT5G20480/AT5G54800/AT2G43240/AT2G29940/AT2G34390/AT1G12110/AT5G19380/AT4G18910/AT4G19030/AT5G46800/AT1G22540/AT4G22990/AT3G23430/AT3G45060/AT5G46330/AT1G77990/AT2G40530/AT2G23093/AT5G65000/AT1G30400/AT2G22500/AT5G41760/AT2G03260/AT1G72180/AT3G15990/AT5G56450/AT5G58140/AT5G40670/AT2G03240…
BP	GO:0010411	xyloglucan metabolic process	52	-0.640529	-1.94391	2.19129e-07	1.10596e-05	9.49447e-06	4893	tags=65%, list=23%, signal=51%	AT2G14620/AT1G68560/AT2G34410/AT3G62720/AT1G10550/AT1G70230/AT2G20370/AT1G14080/AT4G02500/AT4G03210/AT5G46340/AT2G18800/AT1G32170/AT5G64020/AT5G04885/AT1G74380/AT2G15390/AT1G29890/AT3G06550/AT2G03220/AT1G14720/AT3G23730/AT4G30290/AT4G28850/AT2G01850/AT5G07720/AT5G48070/AT2G15370/AT5G62220/AT5G65730/AT3G44990/AT2G36870/AT5G57540/AT4G37800
BP	GO:0006458	'de novo' protein folding	51	0.546788	2.51024	2.60017e-07	1.2933e-05	1.11028e-05	1171	tags=29%, list=5%, signal=28%	AT1G16030/AT2G32120/AT2G20560/AT3G12580/AT5G09590/AT4G32208/AT3G09440/AT3G13470/AT4G28480/AT1G14980/AT5G05750/AT4G22670/AT5G02500/AT2G20550/AT5G02490
BP	GO:0034637	cellular carbohydrate biosynthetic process	217	-0.470079	-1.58879	2.86232e-07	1.40335e-05	1.20476e-05	6036	tags=47%, list=28%, signal=34%	AT2G22125/AT5G24300/AT5G51820/AT3G03050/AT5G64740/AT3G16000/AT4G04970/AT1G27440/AT5G60950/AT1G68050/AT1G27930/AT3G08550/AT1G30620/AT5G22940/AT2G38320/AT1G05850/AT2G41680/AT5G67230/AT5G65140/AT2G21590/AT2G35610/AT5G19220/AT2G34410/AT1G16860/AT4G03550/AT4G15290/AT3G62720/AT1G27680/AT3G01180/AT4G39350/AT2G20370/AT1G14080/AT4G02500/AT4G39770/AT5G15630/AT5G46340/AT2G32610/AT3G25140/AT4G36890/AT3G03210…
MF	GO:0016798	hydrolase activity, acting on glycosyl bonds	413	-0.420719	-1.44753	3.49489e-07	1.68936e-05	1.45029e-05	7614	tags=48%, list=35%, signal=32%	AT1G13635/AT5G45000/AT5G46510/AT3G55260/AT4G10060/AT1G67490/AT4G18340/AT5G43710/AT1G72920/AT1G05900/AT5G06300/AT1G02850/AT1G72870/AT1G22650/AT5G63840/AT1G65590/AT4G16950/AT1G72890/AT4G19500/AT1G58370/AT2G43620/AT2G27500/AT1G80850/AT2G43580/AT3G04220/AT5G04360/AT5G03650/AT5G66460/AT5G45300/AT4G23560/AT1G61820/AT5G45050/AT3G06770/AT4G36140/AT3G57790/AT5G36930/AT2G43880/AT5G13690/AT4G31140/AT5G67460…
BP	GO:0000272	polysaccharide catabolic process	94	-0.556388	-1.79027	3.97408e-07	1.89431e-05	1.62624e-05	4736	tags=51%, list=22%, signal=40%	AT5G17520/AT2G36710/AT1G68560/AT3G05620/AT3G53190/AT5G04960/AT5G04970/AT5G47500/AT3G10720/AT4G22080/AT5G04885/AT4G17090/AT5G55590/AT5G48900/AT3G09540/AT2G45220/AT3G43270/AT5G19730/AT5G09760/AT4G33810/AT1G04680/AT4G02330/AT1G53830/AT4G13710/AT3G49220/AT1G53840/AT3G46970/AT3G07010/AT3G10710/AT3G14310/AT1G11580/AT1G78060/AT1G23200/AT1G67750/AT5G53370/AT1G02810/AT3G07970/AT3G19620/AT2G47550/AT3G27400…
MF	GO:0015926	glucosidase activity	93	-0.562646	-1.80923	4.19315e-07	1.97135e-05	1.69237e-05	4567	tags=47%, list=21%, signal=37%	AT5G26000/AT1G11820/AT3G06510/AT2G44450/AT3G03640/AT5G58480/AT2G44480/AT1G60090/AT2G01630/AT5G04885/AT3G04010/AT5G42100/AT3G62750/AT4G27820/AT4G17180/AT4G26830/AT5G42720/AT4G09510/AT2G05790/AT3G21370/AT1G32860/AT5G28510/AT1G30080/AT3G18080/AT4G16260/AT1G66280/AT5G55180/AT1G60260/AT3G09260/AT1G51470/AT3G13560/AT1G64760/AT1G66270/AT1G66250/AT1G60270/AT2G44460/AT1G45191/AT3G07320/AT3G62740/AT1G47600…
MF	GO:0008194	UDP-glycosyltransferase activity	263	-0.449897	-1.53127	6.68372e-07	3.0998e-05	2.66113e-05	6790	tags=49%, list=31%, signal=34%	AT5G53340/AT4G32120/AT1G60470/AT1G26810/AT4G14090/AT3G58790/AT3G21750/AT2G37585/AT3G16520/AT3G28340/AT1G53290/AT1G71220/AT5G24300/AT3G03050/AT3G62660/AT5G64740/AT4G04970/AT3G46720/AT1G27440/AT1G24100/AT2G20810/AT4G26850/AT5G47780/AT1G09350/AT3G43190/AT4G01070/AT4G03340/AT5G67230/AT2G28080/AT2G13290/AT1G03520/AT3G55710/AT4G15240/AT5G05900/AT2G32430/AT3G11420/AT4G03550/AT4G15290/AT3G62720/AT2G30575…
BP	GO:0044038	cell wall macromolecule biosynthetic process	89	-0.560399	-1.79311	8.78236e-07	3.96593e-05	3.40469e-05	5600	tags=54%, list=26%, signal=40%	AT1G27440/AT5G60950/AT1G27930/AT3G08550/AT5G22940/AT2G38320/AT5G67230/AT2G35610/AT2G34410/AT3G62720/AT2G20370/AT1G14080/AT4G02500/AT5G15630/AT5G46340/AT3G25140/AT4G36890/AT3G03210/AT5G64020/AT5G04885/AT3G01040/AT4G01770/AT1G74380/AT5G01360/AT2G15390/AT1G29890/AT3G57420/AT1G56550/AT1G33800/AT5G67210/AT5G15470/AT3G06550/AT3G61130/AT2G03220/AT5G60920/AT3G55990/AT1G51630/AT5G07720/AT1G73140/AT5G41040…
BP	GO:0070589	cellular component macromolecule biosynthetic process	89	-0.560399	-1.79311	8.78236e-07	3.96593e-05	3.40469e-05	5600	tags=54%, list=26%, signal=40%	AT1G27440/AT5G60950/AT1G27930/AT3G08550/AT5G22940/AT2G38320/AT5G67230/AT2G35610/AT2G34410/AT3G62720/AT2G20370/AT1G14080/AT4G02500/AT5G15630/AT5G46340/AT3G25140/AT4G36890/AT3G03210/AT5G64020/AT5G04885/AT3G01040/AT4G01770/AT1G74380/AT5G01360/AT2G15390/AT1G29890/AT3G57420/AT1G56550/AT1G33800/AT5G67210/AT5G15470/AT3G06550/AT3G61130/AT2G03220/AT5G60920/AT3G55990/AT1G51630/AT5G07720/AT1G73140/AT5G41040…
BP	GO:0016143	S-glycoside metabolic process	108	-0.529471	-1.72184	9.25708e-07	4.02156e-05	3.45244e-05	4641	tags=40%, list=21%, signal=31%	AT1G50110/AT1G07640/AT5G26000/AT5G14200/AT2G44450/AT3G03640/AT2G14750/AT1G76790/AT2G43100/AT5G61590/AT2G20610/AT1G24625/AT1G61730/AT4G39940/AT3G21370/AT1G54040/AT5G28510/AT1G66280/AT5G60890/AT1G04770/AT1G18590/AT4G37400/AT2G22330/AT3G09260/AT1G66270/AT3G58990/AT4G12030/AT1G65860/AT1G66140/AT2G44460/AT4G13770/AT1G62540/AT4G31500/AT3G14210/AT5G48850/AT5G61420/AT1G47600/AT1G52400/AT2G32860/AT1G62560…
BP	GO:0019757	glycosinolate metabolic process	108	-0.529471	-1.72184	9.25708e-07	4.02156e-05	3.45244e-05	4641	tags=40%, list=21%, signal=31%	AT1G50110/AT1G07640/AT5G26000/AT5G14200/AT2G44450/AT3G03640/AT2G14750/AT1G76790/AT2G43100/AT5G61590/AT2G20610/AT1G24625/AT1G61730/AT4G39940/AT3G21370/AT1G54040/AT5G28510/AT1G66280/AT5G60890/AT1G04770/AT1G18590/AT4G37400/AT2G22330/AT3G09260/AT1G66270/AT3G58990/AT4G12030/AT1G65860/AT1G66140/AT2G44460/AT4G13770/AT1G62540/AT4G31500/AT3G14210/AT5G48850/AT5G61420/AT1G47600/AT1G52400/AT2G32860/AT1G62560…
BP	GO:0019760	glucosinolate metabolic process	108	-0.529471	-1.72184	9.25708e-07	4.02156e-05	3.45244e-05	4641	tags=40%, list=21%, signal=31%	AT1G50110/AT1G07640/AT5G26000/AT5G14200/AT2G44450/AT3G03640/AT2G14750/AT1G76790/AT2G43100/AT5G61590/AT2G20610/AT1G24625/AT1G61730/AT4G39940/AT3G21370/AT1G54040/AT5G28510/AT1G66280/AT5G60890/AT1G04770/AT1G18590/AT4G37400/AT2G22330/AT3G09260/AT1G66270/AT3G58990/AT4G12030/AT1G65860/AT1G66140/AT2G44460/AT4G13770/AT1G62540/AT4G31500/AT3G14210/AT5G48850/AT5G61420/AT1G47600/AT1G52400/AT2G32860/AT1G62560…
MF	GO:0022804	active transmembrane transporter activity	394	-0.417422	-1.43347	9.66872e-07	4.14788e-05	3.56089e-05	8446	tags=56%, list=39%, signal=35%	AT1G23090/AT1G33110/AT3G23560/AT3G01390/AT5G57110/AT1G21650/AT2G13100/AT5G66650/AT4G21903/AT3G62700/AT4G15215/AT1G53210/AT4G39080/AT3G25610/AT1G02520/AT5G55470/AT4G23700/AT5G62670/AT5G26340/AT2G07680/AT3G03620/AT2G13650/AT5G13740/AT3G47520/AT4G17550/AT4G00900/AT5G44240/AT4G00630/AT1G30450/AT3G53480/AT3G14410/AT2G28070/AT4G15230/AT3G19930/AT2G21410/AT2G38330/AT2G47000/AT3G46740/AT5G33320/AT4G10380…
MF	GO:0030599	pectinesterase activity	40	-0.672405	-1.97779	1.06042e-06	4.49304e-05	3.8572e-05	4736	tags=75%, list=22%, signal=59%	AT2G36710/AT3G05620/AT5G04960/AT5G04970/AT5G47500/AT3G10720/AT3G47670/AT5G55590/AT1G10770/AT2G45220/AT3G43270/AT5G19730/AT5G09760/AT4G02330/AT1G53830/AT3G49220/AT1G53840/AT3G10710/AT3G14310/AT1G11580/AT1G23200/AT5G53370/AT1G02810/AT2G47550/AT1G05310/AT3G59010/AT5G38610/AT4G33220/AT2G26440/AT5G64640
BP	GO:0033692	cellular polysaccharide biosynthetic process	183	-0.478688	-1.61013	1.08775e-06	4.55261e-05	3.90834e-05	6036	tags=57%, list=28%, signal=42%	AT3G07160/AT4G01750/AT1G19300/AT1G30010/AT4G30260/AT4G09990/AT5G63840/AT5G44480/AT4G18240/AT1G78240/AT5G04360/AT5G03650/AT1G26810/AT3G58560/AT1G08990/AT2G22125/AT5G24300/AT5G51820/AT3G03050/AT5G64740/AT3G16000/AT4G04970/AT1G27440/AT5G60950/AT1G68050/AT1G27930/AT3G08550/AT1G30620/AT5G22940/AT2G38320/AT1G05850/AT2G41680/AT5G67230/AT2G21590/AT2G35610/AT5G19220/AT2G34410/AT1G16860/AT4G03550/AT4G15290…
MF	GO:0004497	monooxygenase activity	185	-0.476407	-1.60301	1.15626e-06	4.78108e-05	4.10448e-05	6924	tags=54%, list=32%, signal=37%	AT1G12740/AT4G15396/AT2G27010/AT3G01900/AT4G13260/AT5G57220/AT5G24910/AT4G25700/AT1G64950/AT4G12110/AT1G64900/AT4G37330/AT3G53130/AT5G24140/AT2G24180/AT1G63370/AT5G36220/AT4G36380/AT4G00360/AT2G26550/AT5G42650/AT1G19630/AT1G78490/AT2G29390/AT4G15330/AT5G25620/AT5G07800/AT1G55940/AT4G22756/AT5G38450/AT5G42580/AT4G19230/AT3G30180/AT3G20940/AT2G30490/AT2G45970/AT5G63450/AT2G24820/AT2G42850/AT5G24900…
MF	GO:0031593	polyubiquitin modification-dependent protein binding	21	0.724475	2.52294	1.63559e-06	6.68254e-05	5.73685e-05	1918	tags=43%, list=9%, signal=39%	AT4G15420/AT3G53230/AT5G03340/AT3G02540/AT4G02970/AT5G25270/AT5G42220/AT3G09840/AT2G17200
BP	GO:0044550	secondary metabolite biosynthetic process	147	-0.494167	-1.64081	3.01855e-06	0.000121878	0.000104631	5565	tags=44%, list=26%, signal=33%	AT1G24100/AT2G38080/AT4G03070/AT5G05340/AT1G74100/AT1G05850/AT4G01070/AT3G53510/AT3G44550/AT1G50110/AT3G16920/AT1G07640/AT5G14200/AT5G03260/AT3G16340/AT2G14750/AT1G76790/AT2G30490/AT5G60020/AT2G40890/AT3G52430/AT1G17840/AT2G43100/AT1G79180/AT2G20610/AT2G37040/AT5G13580/AT4G39940/AT4G12350/AT1G03980/AT5G66390/AT1G66230/AT3G19450/AT5G23190/AT5G49660/AT5G60890/AT4G17785/AT1G64670/AT1G04770/AT4G37970…
BP	GO:0009834	plant-type secondary cell wall biogenesis	75	-0.561571	-1.7629	3.46751e-06	0.000138378	0.000118795	5600	tags=53%, list=26%, signal=40%	AT1G27440/AT2G38080/AT1G27930/AT5G67230/AT1G62700/AT3G16630/AT2G34410/AT4G10350/AT4G03210/AT5G15630/AT5G46340/AT4G36890/AT1G79620/AT5G64020/AT1G79180/AT5G48920/AT1G73410/AT1G29890/AT2G20520/AT2G40320/AT4G12350/AT1G33800/AT5G67210/AT4G14940/AT1G03870/AT4G17880/AT3G06550/AT1G66230/AT1G75500/AT5G03170/AT5G49660/AT5G06700/AT1G12260/AT2G36570/AT2G37090/AT5G44130/AT5G60490/AT2G04780/AT2G15440/AT2G35700
MF	GO:0044183	protein folding chaperone	26	0.663485	2.57598	3.51163e-06	0.000138528	0.000118924	159	tags=23%, list=1%, signal=23%	AT1G16030/AT2G32120/AT3G12580/AT5G09590/AT4G32208/AT3G09440
MF	GO:0016709	oxidoreductase activity, acting on paired donors, with incorporation or reduction of molecular oxygen, NAD(P)H as one donor, and incorporation of one atom of oxygen	108	-0.516304	-1.67902	3.87928e-06	0.000151292	0.000129882	4569	tags=44%, list=21%, signal=34%	AT4G15330/AT5G25620/AT5G07800/AT4G22756/AT5G42580/AT4G19230/AT3G20940/AT2G30490/AT2G40890/AT1G02205/AT2G29090/AT3G13730/AT1G11600/AT5G61290/AT3G26310/AT5G43890/AT3G26290/AT3G26330/AT5G07990/AT3G20110/AT1G58440/AT4G37760/AT1G64930/AT4G28720/AT5G24155/AT3G20100/AT3G26320/AT5G57800/AT1G62620/AT4G37400/AT2G22330/AT5G47990/AT5G24160/AT1G65860/AT4G37310/AT1G64940/AT4G13770/AT1G62540/AT4G31500/AT2G12190…
MF	GO:0004180	carboxypeptidase activity	42	-0.639077	-1.88983	4.20156e-06	0.00016022	0.000137546	6051	tags=76%, list=28%, signal=55%	AT3G12220/AT1G11080/AT2G24010/AT5G08260/AT4G22960/AT2G35780/AT2G27920/AT3G10450/AT2G22990/AT3G02110/AT1G73280/AT5G09640/AT3G10410/AT1G28110/AT3G63470/AT2G22970/AT5G42320/AT5G42240/AT5G23210/AT1G43780/AT4G12910/AT3G45010/AT4G30810/AT2G22920/AT3G12203/AT1G73290/AT5G36180/AT2G35770/AT4G30610/AT2G23010/AT2G33530/AT2G23000
MF	GO:0070008	serine-type exopeptidase activity	39	-0.644608	-1.88798	4.20156e-06	0.00016022	0.000137546	6051	tags=79%, list=28%, signal=57%	AT3G12220/AT1G11080/AT2G24010/AT5G08260/AT2G35780/AT2G27920/AT3G10450/AT2G22990/AT3G02110/AT1G73280/AT5G09640/AT3G10410/AT1G28110/AT3G63470/AT2G22970/AT5G42240/AT1G20160/AT5G23210/AT1G43780/AT4G12910/AT3G45010/AT4G30810/AT2G22920/AT3G12203/AT1G73290/AT5G36180/AT2G35770/AT4G30610/AT2G23010/AT2G33530/AT2G23000
MF	GO:0051087	chaperone binding	41	0.544615	2.38505	4.44052e-06	0.000167471	0.000143771	1579	tags=29%, list=7%, signal=27%	AT2G46240/AT2G20560/AT3G12050/AT4G26780/AT4G23570/AT1G12060/AT5G58110/AT4G28480/AT1G14980/AT2G20550/AT5G25530/AT4G11260
BP	GO:0044262	cellular carbohydrate metabolic process	390	-0.41053	-1.40976	4.52792e-06	0.000168911	0.000145008	6036	tags=39%, list=28%, signal=29%	AT2G22125/AT5G24300/AT5G51820/AT3G03050/AT2G40840/AT5G10560/AT5G64740/AT3G16000/AT4G04970/AT1G27440/AT4G26690/AT5G60950/AT1G68050/AT5G54390/AT1G27930/AT3G08550/AT5G63980/AT1G30620/AT5G57530/AT2G20680/AT5G22940/AT2G38320/AT1G05850/AT1G15690/AT3G43190/AT2G41680/AT5G17520/AT5G67230/AT5G65140/AT2G21590/AT2G14620/AT1G09960/AT1G07640/AT2G35610/AT1G68560/AT5G19220/AT1G22710/AT2G34410/AT1G16860/AT4G03550…
MF	GO:0004185	serine-type carboxypeptidase activity	36	-0.654449	-1.89	6.01878e-06	0.000222112	0.00019068	6051	tags=83%, list=28%, signal=60%	AT3G12220/AT1G11080/AT2G24010/AT5G08260/AT2G35780/AT2G27920/AT3G10450/AT2G22990/AT3G02110/AT1G73280/AT5G09640/AT3G10410/AT1G28110/AT3G63470/AT2G22970/AT5G42240/AT5G23210/AT1G43780/AT4G12910/AT3G45010/AT4G30810/AT2G22920/AT3G12203/AT1G73290/AT5G36180/AT2G35770/AT4G30610/AT2G23010/AT2G33530/AT2G23000
BP	GO:0009827	plant-type cell wall modification	51	-0.605647	-1.8294	6.18222e-06	0.000225717	0.000193774	3274	tags=49%, list=15%, signal=42%	AT3G45960/AT1G12560/AT4G38400/AT5G01360/AT1G62980/AT3G45970/AT4G39010/AT5G63800/AT1G20190/AT1G26770/AT5G62360/AT3G03220/AT2G39700/AT5G06700/AT1G73360/AT2G47670/AT3G29030/AT1G48100/AT3G07970/AT2G03090/AT2G40610/AT2G28950/AT1G70370/AT1G69530/AT4G28250
CC	GO:0005768	endosome	405	-0.407542	-1.40105	6.32524e-06	0.000228508	0.00019617	6529	tags=40%, list=30%, signal=28%	AT5G20580/AT2G25520/AT1G04430/AT3G06300/AT1G14670/AT4G21700/AT3G53520/AT3G27220/AT5G20680/AT1G63420/AT3G62830/AT5G04480/AT4G37690/AT1G04910/AT1G08030/AT5G13500/AT1G09330/AT5G44790/AT3G03050/AT3G17430/AT2G14720/AT4G30440/AT3G30300/AT5G65810/AT2G39750/AT5G46330/AT2G38530/AT4G16650/AT1G79610/AT2G20810/AT5G44560/AT1G27930/AT3G21160/AT3G08550/AT1G48230/AT1G15690/AT5G54590/AT2G38120/AT1G26850/AT1G29790…
BP	GO:1901657	glycosyl compound metabolic process	158	-0.478632	-1.59789	6.88514e-06	0.000245594	0.000210838	4641	tags=35%, list=21%, signal=28%	AT1G50110/AT1G07640/AT5G26000/AT2G28100/AT2G01830/AT5G14200/AT2G44450/AT3G53900/AT3G03640/AT2G14750/AT1G76790/AT4G04880/AT5G18860/AT2G43100/AT5G61590/AT2G20610/AT1G24625/AT1G61730/AT4G39940/AT4G12440/AT3G21370/AT1G54040/AT5G28510/AT1G66280/AT5G60890/AT4G22570/AT1G04770/AT4G28940/AT1G18590/AT4G37400/AT2G22330/AT5G18930/AT3G09260/AT4G29610/AT1G66270/AT3G58990/AT4G12030/AT1G65860/AT1G66140/AT2G44460…
BP	GO:0045489	pectin biosynthetic process	56	-0.593913	-1.81457	6.94132e-06	0.000245594	0.000210838	7535	tags=80%, list=35%, signal=52%	AT4G01750/AT1G19300/AT4G30260/AT1G06780/AT1G78240/AT3G58790/AT3G28340/AT3G62660/AT5G65810/AT2G20810/AT5G47780/AT2G35610/AT2G03280/AT1G14020/AT2G30575/AT5G33290/AT4G32460/AT3G25140/AT4G36890/AT4G00740/AT2G33570/AT3G01040/AT4G01770/AT5G01360/AT1G28240/AT2G38650/AT1G56550/AT1G02720/AT5G15470/AT1G24170/AT3G02350/AT3G61130/AT3G02250/AT3G49720/AT1G18580/AT5G06700/AT1G51630/AT5G15740/AT2G35100/AT5G41040…
MF	GO:0102483	scopolin beta-glucosidase activity	34	-0.671285	-1.91822	7.0238e-06	0.000245976	0.000211167	4899	tags=65%, list=23%, signal=50%	AT4G27830/AT5G26000/AT2G44450/AT2G44480/AT1G60090/AT3G62750/AT4G27820/AT3G21370/AT5G28510/AT3G18080/AT1G66280/AT1G60260/AT3G09260/AT1G51470/AT1G66270/AT1G60270/AT2G44460/AT1G45191/AT3G62740/AT1G47600/AT2G32860/AT1G26560
BP	GO:0006073	cellular glucan metabolic process	199	-0.457608	-1.5445	9.23951e-06	0.000320303	0.000274975	6036	tags=45%, list=28%, signal=33%	AT2G22125/AT5G24300/AT5G51820/AT3G03050/AT2G40840/AT5G64740/AT3G16000/AT4G04970/AT4G26690/AT5G60950/AT1G68050/AT3G08550/AT5G57530/AT1G05850/AT1G15690/AT2G41680/AT5G17520/AT2G21590/AT2G14620/AT1G68560/AT5G19220/AT2G34410/AT1G16860/AT4G03550/AT4G15290/AT3G62720/AT1G27680/AT3G01180/AT1G10550/AT4G39350/AT1G70230/AT2G20370/AT1G14080/AT4G02500/AT4G03210/AT1G68130/AT5G15630/AT5G46340/AT2G18800/AT2G32610…
BP	GO:0015979	photosynthesis	195	-0.455113	-1.53434	9.79526e-06	0.000336173	0.000288599	8368	tags=64%, list=39%, signal=39%	AT4G27600/AT3G09490/AT4G19100/AT5G08410/AT4G18370/AT3G56090/AT1G60950/AT5G42270/AT4G10340/AT1G50250/AT4G35250/AT1G02910/AT1G29920/AT4G11960/AT4G00630/AT1G68830/AT2G34910/AT2G45770/AT4G00895/AT5G61410/AT2G05620/AT4G03280/AT4G31390/AT1G30850/AT1G29910/AT1G76450/AT1G73060/AT3G50820/AT3G55250/AT2G18790/AT3G08010/AT4G02260/AT3G56650/AT2G05100/AT5G01500/AT1G67740/AT2G30570/AT1G20950/AT1G34000/AT3G22690…
BP	GO:0009828	plant-type cell wall loosening	27	-0.686556	-1.88867	1.00437e-05	0.000341288	0.00029299	3274	tags=63%, list=15%, signal=53%	AT3G45960/AT1G12560/AT4G38400/AT1G62980/AT3G45970/AT4G39010/AT1G20190/AT1G26770/AT3G03220/AT2G39700/AT1G73360/AT3G29030/AT2G03090/AT2G40610/AT2G28950/AT1G69530/AT4G28250
MF	GO:0015318	inorganic molecular entity transmembrane transporter activity	444	-0.400568	-1.38229	1.02121e-05	0.000343606	0.00029498	9196	tags=58%, list=43%, signal=34%	AT1G59870/AT2G45870/AT3G51480/AT2G48020/AT5G47450/AT5G11800/AT5G26240/AT2G42950/AT3G06450/AT4G30360/AT3G17700/AT5G67500/AT1G76800/AT1G73190/AT2G29410/AT5G13750/AT5G24290/AT1G34470/AT4G02900/AT1G78920/AT1G61800/AT4G33520/AT2G36830/AT1G11960/AT5G67330/AT3G23870/AT1G07810/AT4G21680/AT4G37270/AT2G21120/AT1G23090/AT3G01390/AT5G57110/AT2G04305/AT2G13100/AT5G66650/AT2G28520/AT5G61810/AT2G45960/AT1G31880…
BP	GO:0000038	very long-chain fatty acid metabolic process	37	-0.63849	-1.85289	1.28118e-05	0.000426894	0.000366482	5471	tags=70%, list=25%, signal=53%	AT1G54350/AT1G80950/AT1G06080/AT3G28910/AT3G25540/AT1G13580/AT4G24510/AT4G36830/AT1G19440/AT3G23840/AT1G67730/AT4G34250/AT2G26250/AT1G75000/AT5G10480/AT2G15090/AT3G55360/AT5G59770/AT1G68530/AT5G23190/AT4G34510/AT4G13840/AT2G31360/AT2G16280/AT1G25450/AT1G01120
MF	GO:0015291	secondary active transmembrane transporter activity	209	-0.449184	-1.51711	1.49401e-05	0.000493022	0.000423251	8446	tags=64%, list=39%, signal=39%	AT1G23090/AT1G33110/AT3G23560/AT2G13100/AT5G66650/AT4G21903/AT1G53210/AT5G55470/AT4G23700/AT5G26340/AT3G03620/AT2G13650/AT5G13740/AT4G17550/AT4G00630/AT1G30450/AT3G14410/AT3G19930/AT2G38330/AT5G33320/AT4G24570/AT1G71870/AT5G19600/AT2G17270/AT2G26510/AT1G15170/AT2G21340/AT2G25520/AT5G54800/AT2G01110/AT5G52450/AT5G42420/AT1G15160/AT5G20380/AT5G51710/AT1G07290/AT4G36820/AT2G29650/AT2G44280/AT2G01980…
BP	GO:0006811	ion transport	487	-0.391451	-1.35456	1.96873e-05	0.000643492	0.000552427	8719	tags=54%, list=40%, signal=33%	AT1G78920/AT1G61800/AT4G33520/AT3G52190/AT5G67330/AT3G23870/AT1G07810/AT4G37270/AT1G76670/AT2G21120/AT2G32040/AT5G57110/AT2G04305/AT3G59360/AT5G66650/AT1G47400/AT2G28520/AT5G61810/AT4G22310/AT3G56090/AT1G53210/AT4G39080/AT5G55470/AT5G48400/AT4G23700/AT2G39890/AT5G62670/AT1G35350/AT4G38730/AT4G29070/AT2G28160/AT1G05200/AT4G35335/AT5G17450/AT4G18160/AT1G14560/AT4G00900/AT2G30070/AT4G35920/AT4G00630…
BP	GO:0019684	photosynthesis, light reaction	128	-0.487125	-1.60706	2.12748e-05	0.000688821	0.000591341	8661	tags=70%, list=40%, signal=42%	AT4G33520/AT2G30950/AT5G24120/AT3G09490/AT4G19100/AT4G18370/AT1G60950/AT5G42270/AT4G10340/AT1G50250/AT4G35250/AT1G02910/AT1G29920/AT4G11960/AT1G68830/AT2G34910/AT2G45770/AT4G00895/AT2G05620/AT4G03280/AT4G31390/AT1G30850/AT1G29910/AT1G73060/AT3G50820/AT3G55250/AT3G08010/AT2G05100/AT5G01500/AT1G67740/AT2G30570/AT1G34000/AT3G22690/AT1G76570/AT2G47940/AT1G15820/AT2G46820/AT1G71500/AT2G20890/AT5G52100…
BP	GO:0044042	glucan metabolic process	204	-0.451559	-1.52523	2.30382e-05	0.000738946	0.000634373	6036	tags=44%, list=28%, signal=32%	AT2G22125/AT5G24300/AT5G51820/AT3G03050/AT2G40840/AT5G64740/AT3G16000/AT4G04970/AT4G26690/AT5G60950/AT1G68050/AT3G08550/AT5G57530/AT1G05850/AT1G15690/AT2G41680/AT5G17520/AT2G21590/AT2G14620/AT1G68560/AT5G19220/AT2G34410/AT1G16860/AT4G03550/AT4G15290/AT3G62720/AT1G27680/AT3G01180/AT1G10550/AT4G39350/AT1G70230/AT2G20370/AT1G14080/AT4G02500/AT4G03210/AT1G68130/AT5G15630/AT5G46340/AT2G18800/AT2G32610…
BP	GO:0051131	chaperone-mediated protein complex assembly	10	0.838312	2.38049	2.38256e-05	0.000757126	0.00064998	428	tags=50%, list=2%, signal=49%	AT4G12400/AT5G56030/AT5G56010/AT1G62740/AT3G23990
MF	GO:0038023	signaling receptor activity	142	-0.481779	-1.59806	2.45079e-05	0.000771662	0.000662459	7402	tags=61%, list=34%, signal=40%	AT2G17260/AT3G59750/AT4G04960/AT4G17870/AT5G46790/AT1G34110/AT5G65600/AT1G12220/AT4G26540/AT5G27210/AT5G01560/AT2G26330/AT3G26090/AT1G34210/AT4G28350/AT1G66340/AT2G18790/AT5G20480/AT2G43700/AT5G48940/AT4G29050/AT5G60270/AT2G23950/AT5G46330/AT2G41820/AT5G38280/AT4G30520/AT1G04120/AT1G42540/AT5G06740/AT3G13380/AT5G27100/AT5G01550/AT1G61380/AT1G72180/AT1G71830/AT3G45430/AT1G52310/AT5G58140/AT5G48410…
BP	GO:0006869	lipid transport	88	-0.523318	-1.67197	2.54506e-05	0.000794059	0.000681687	5639	tags=47%, list=26%, signal=35%	AT1G26130/AT2G38530/AT1G54350/AT2G15050/AT1G68710/AT2G18370/AT4G27780/AT1G72700/AT4G01510/AT1G73780/AT1G45015/AT3G22600/AT2G48130/AT5G06480/AT2G26370/AT3G47780/AT1G17840/AT1G19800/AT2G13820/AT3G47740/AT5G52050/AT3G44100/AT3G18280/AT1G13210/AT5G01870/AT3G47750/AT2G38540/AT3G51600/AT5G23830/AT2G19690/AT2G37870/AT5G23840/AT5G23820/AT2G44300/AT5G59320/AT1G27950/AT3G43720/AT1G48750/AT2G16005/AT3G08770…
MF	GO:0005342	organic acid transmembrane transporter activity	99	-0.501815	-1.62166	3.3266e-05	0.00101239	0.000869122	7279	tags=58%, list=34%, signal=38%	AT5G23810/AT3G30390/AT1G47670/AT5G04770/AT5G33320/AT4G24570/AT3G13050/AT1G31820/AT2G34390/AT3G11900/AT5G41800/AT5G46800/AT2G22500/AT3G56200/AT2G38120/AT1G05940/AT5G40670/AT2G38100/AT3G08040/AT1G77690/AT5G36940/AT5G63850/AT5G47560/AT5G05630/AT3G28960/AT5G02180/AT2G39130/AT2G26900/AT4G22840/AT3G54830/AT3G55740/AT1G17840/AT5G52050/AT5G14940/AT5G65990/AT3G09330/AT2G47800/AT2G21050/AT2G17470/AT4G00370…
MF	GO:0046943	carboxylic acid transmembrane transporter activity	99	-0.501815	-1.62166	3.3266e-05	0.00101239	0.000869122	7279	tags=58%, list=34%, signal=38%	AT5G23810/AT3G30390/AT1G47670/AT5G04770/AT5G33320/AT4G24570/AT3G13050/AT1G31820/AT2G34390/AT3G11900/AT5G41800/AT5G46800/AT2G22500/AT3G56200/AT2G38120/AT1G05940/AT5G40670/AT2G38100/AT3G08040/AT1G77690/AT5G36940/AT5G63850/AT5G47560/AT5G05630/AT3G28960/AT5G02180/AT2G39130/AT2G26900/AT4G22840/AT3G54830/AT3G55740/AT1G17840/AT5G52050/AT5G14940/AT5G65990/AT3G09330/AT2G47800/AT2G21050/AT2G17470/AT4G00370…
BP	GO:0015698	inorganic anion transport	86	-0.526097	-1.67811	3.33334e-05	0.00101239	0.000869122	6992	tags=65%, list=32%, signal=44%	AT4G10380/AT4G24570/AT5G19600/AT2G17270/AT5G24030/AT1G29290/AT1G20823/AT1G12110/AT4G18910/AT4G19030/AT1G22540/AT4G22990/AT3G23430/AT3G45060/AT1G77990/AT2G40530/AT2G23093/AT1G30400/AT2G22500/AT2G03260/AT1G72180/AT3G15990/AT2G03240/AT1G72130/AT2G38100/AT5G50200/AT5G51050/AT2G32830/AT2G01830/AT1G78000/AT2G47160/AT1G73020/AT1G14040/AT2G33770/AT3G45710/AT5G10180/AT3G45650/AT3G16180/AT1G80760/AT5G40890…
BP	GO:0019748	secondary metabolic process	317	-0.412069	-1.4085	3.39564e-05	0.00101609	0.000872301	5619	tags=37%, list=26%, signal=28%	AT3G43800/AT1G24100/AT2G38080/AT1G51680/AT4G03070/AT5G05340/AT1G74100/AT1G05850/AT4G01070/AT5G64120/AT3G53510/AT1G52340/AT1G27140/AT1G10360/AT5G65640/AT3G02130/AT3G44550/AT1G50110/AT3G16920/AT1G07640/AT5G26000/AT3G10450/AT3G28455/AT5G14200/AT2G44450/AT5G03260/AT3G03640/AT3G16340/AT2G22990/AT2G14750/AT1G73280/AT5G09640/AT1G76790/AT2G30490/AT5G60020/AT2G40890/AT3G52430/AT2G22970/AT1G55270/AT1G17840…
BP	GO:0000079	regulation of cyclin-dependent protein serine/threonine kinase activity	51	-0.583565	-1.7627	3.43435e-05	0.00101609	0.000872301	4323	tags=51%, list=20%, signal=41%	AT3G50070/AT2G44740/AT5G10440/AT1G47210/AT1G16330/AT4G30825/AT2G26760/AT5G11300/AT2G17620/AT3G11520/AT1G15570/AT5G65420/AT3G50630/AT4G03270/AT5G48820/AT2G23430/AT2G45080/AT1G76310/AT4G35620/AT1G20610/AT5G06150/AT1G47230/AT4G37630/AT5G07450/AT1G44110/AT5G43080
BP	GO:1904029	regulation of cyclin-dependent protein kinase activity	51	-0.583565	-1.7627	3.43435e-05	0.00101609	0.000872301	4323	tags=51%, list=20%, signal=41%	AT3G50070/AT2G44740/AT5G10440/AT1G47210/AT1G16330/AT4G30825/AT2G26760/AT5G11300/AT2G17620/AT3G11520/AT1G15570/AT5G65420/AT3G50630/AT4G03270/AT5G48820/AT2G23430/AT2G45080/AT1G76310/AT4G35620/AT1G20610/AT5G06150/AT1G47230/AT4G37630/AT5G07450/AT1G44110/AT5G43080
CC	GO:0009505	plant-type cell wall	365	-0.401871	-1.37899	3.50789e-05	0.00102898	0.000883364	5986	tags=40%, list=28%, signal=29%	AT1G05260/AT1G58983/AT2G02100/AT5G10560/AT1G01300/AT3G02880/AT4G16563/AT3G06130/AT2G38530/AT3G62360/AT2G38080/AT3G52840/AT5G44700/AT5G43980/AT5G05340/AT1G45130/AT3G08550/AT4G20860/AT5G23870/AT5G64120/AT5G07830/AT5G10840/AT5G14450/AT3G53750/AT5G56710/AT4G02270/AT4G38420/AT5G39580/AT5G34940/AT5G22070/AT2G01720/AT1G16120/AT1G68560/AT4G21150/AT3G21770/AT3G16630/AT3G24480/AT1G73590/AT2G44450/AT5G06860…
BP	GO:0007018	microtubule-based movement	61	-0.568669	-1.75478	3.68933e-05	0.00107303	0.000921181	6195	tags=67%, list=29%, signal=48%	AT2G37420/AT3G50240/AT1G09170/AT3G63480/AT3G10310/AT1G20060/AT5G66310/AT5G27000/AT1G59540/AT3G45850/AT5G27550/AT1G73860/AT2G47500/AT2G22610/AT4G39050/AT1G18550/AT3G16630/AT3G54870/AT5G65930/AT5G60930/AT5G54670/AT5G23910/AT4G14150/AT4G21270/AT2G28620/AT5G10470/AT3G19050/AT3G44730/AT1G72250/AT3G51150/AT4G05190/AT4G26660/AT3G20150/AT3G44050/AT1G55550/AT1G18370/AT3G17360/AT4G14330/AT5G55520/AT2G36200…
BP	GO:0009100	glycoprotein metabolic process	151	-0.459065	-1.52858	5.14581e-05	0.00148407	0.00127405	7490	tags=59%, list=35%, signal=39%	AT1G77350/AT1G02145/AT1G67490/AT5G43710/AT1G67070/AT1G78800/AT5G63840/AT1G32930/AT1G77810/AT2G40190/AT3G50920/AT1G74340/AT5G53340/AT4G32120/AT1G26810/AT5G03080/AT1G53290/AT1G08030/AT1G71220/AT5G19690/AT3G57220/AT3G11040/AT1G27440/AT1G74680/AT3G21160/AT4G32790/AT5G22940/AT1G67410/AT5G19670/AT1G76400/AT5G38460/AT5G16890/AT2G13290/AT5G25820/AT3G49880/AT2G01720/AT2G35610/AT1G21480/AT4G21150/AT2G35520…
BP	GO:0003008	system process	27	-0.659944	-1.81546	5.72971e-05	0.0016387	0.00140679	4445	tags=63%, list=21%, signal=50%	AT1G22710/AT2G43535/AT5G57130/AT1G09240/AT3G09070/AT2G18950/AT2G43530/AT1G18880/AT2G01950/AT5G04950/AT4G16370/AT5G62680/AT4G32770/AT1G56430/AT2G43550/AT5G56080/AT3G47960
MF	GO:0008374	O-acyltransferase activity	96	-0.503398	-1.62457	5.99425e-05	0.00170019	0.00145958	6027	tags=51%, list=28%, signal=37%	AT5G20590/AT1G54570/AT4G25360/AT3G13110/AT1G02390/AT1G75020/AT1G01610/AT4G11090/AT2G38320/AT1G80950/AT5G64470/AT3G51970/AT1G60790/AT3G49210/AT1G70230/AT2G22990/AT5G09640/AT5G12420/AT3G03210/AT3G03480/AT2G31110/AT5G01360/AT1G06520/AT5G15890/AT3G54260/AT2G40320/AT2G40160/AT5G55380/AT1G01430/AT1G48880/AT1G63050/AT3G62390/AT3G55990/AT5G06700/AT4G23790/AT3G49190/AT3G11430/AT4G01950/AT1G73140/AT3G14850…
BP	GO:0016144	S-glycoside biosynthetic process	45	-0.580184	-1.73348	6.58305e-05	0.00181898	0.00156157	6876	tags=67%, list=32%, signal=46%	AT3G56400/AT1G65880/AT3G09710/AT5G57220/AT1G74090/AT1G24100/AT4G03070/AT1G74100/AT1G50110/AT1G07640/AT5G14200/AT2G14750/AT1G76790/AT2G43100/AT2G20610/AT4G39940/AT5G60890/AT1G04770/AT1G18590/AT2G22330/AT3G58990/AT4G12030/AT1G65860/AT4G13770/AT1G62540/AT4G31500/AT5G48850/AT5G61420/AT1G62560/AT1G16400
BP	GO:0019758	glycosinolate biosynthetic process	45	-0.580184	-1.73348	6.58305e-05	0.00181898	0.00156157	6876	tags=67%, list=32%, signal=46%	AT3G56400/AT1G65880/AT3G09710/AT5G57220/AT1G74090/AT1G24100/AT4G03070/AT1G74100/AT1G50110/AT1G07640/AT5G14200/AT2G14750/AT1G76790/AT2G43100/AT2G20610/AT4G39940/AT5G60890/AT1G04770/AT1G18590/AT2G22330/AT3G58990/AT4G12030/AT1G65860/AT4G13770/AT1G62540/AT4G31500/AT5G48850/AT5G61420/AT1G62560/AT1G16400
BP	GO:0019761	glucosinolate biosynthetic process	45	-0.580184	-1.73348	6.58305e-05	0.00181898	0.00156157	6876	tags=67%, list=32%, signal=46%	AT3G56400/AT1G65880/AT3G09710/AT5G57220/AT1G74090/AT1G24100/AT4G03070/AT1G74100/AT1G50110/AT1G07640/AT5G14200/AT2G14750/AT1G76790/AT2G43100/AT2G20610/AT4G39940/AT5G60890/AT1G04770/AT1G18590/AT2G22330/AT3G58990/AT4G12030/AT1G65860/AT4G13770/AT1G62540/AT4G31500/AT5G48850/AT5G61420/AT1G62560/AT1G16400
BP	GO:0009063	cellular amino acid catabolic process	88	0.363944	1.8148	6.62653e-05	0.00181898	0.00156157	777	tags=19%, list=4%, signal=19%	AT3G47340/AT1G08630/AT1G03090/AT5G54080/AT3G45300/AT4G33150/AT3G13450/AT1G06570/AT5G18170/AT3G30775/AT2G14170/AT1G55510/AT4G34030/AT2G43400/AT1G64660/AT1G21400/AT2G40000
BP	GO:0045168	cell-cell signaling involved in cell fate commitment	29	-0.653042	-1.82274	6.70386e-05	0.00181898	0.00156157	5524	tags=76%, list=26%, signal=57%	AT5G12235/AT1G69970/AT3G24225/AT3G28455/AT5G65930/AT4G18510/AT3G27920/AT3G24770/AT1G63245/AT1G05065/AT1G69588/AT5G53200/AT1G70895/AT1G25425/AT1G69320/AT3G25905/AT2G01505/AT1G68795/AT2G30424/AT4G13195/AT2G30420/AT2G34925
MF	GO:0140030	modification-dependent protein binding	42	0.479637	2.16109	6.73109e-05	0.00181898	0.00156157	2264	tags=24%, list=10%, signal=21%	AT4G15420/AT3G53230/AT5G03340/AT3G02540/AT4G02970/AT5G25270/AT5G42220/AT3G09840/AT2G17200/AT5G26210
BP	GO:0006576	cellular biogenic amine metabolic process	58	-0.551578	-1.69149	7.2039e-05	0.00193155	0.0016582	1705	tags=24%, list=8%, signal=22%	AT4G29720/AT1G75500/AT5G04950/AT3G18000/AT1G65840/AT5G60890/AT2G16500/AT1G56430/AT2G22330/AT5G18930/AT4G08870/AT4G31500/AT4G39950/AT5G56080
MF	GO:0046527	glucosyltransferase activity	170	-0.453637	-1.52076	7.29061e-05	0.00193964	0.00166515	6014	tags=41%, list=28%, signal=30%	AT1G71220/AT5G24300/AT3G03050/AT5G64740/AT4G04970/AT3G46720/AT1G24100/AT4G26850/AT5G57530/AT3G43190/AT4G01070/AT5G38460/AT2G14620/AT3G55710/AT5G05900/AT4G03550/AT4G15290/AT3G01180/AT1G10550/AT4G39350/AT5G55120/AT3G07330/AT4G03210/AT2G18800/AT2G32610/AT1G32170/AT5G16190/AT1G01420/AT2G19880/AT1G11720/AT4G15320/AT5G38010/AT5G13000/AT5G02410/AT2G32540/AT3G46700/AT4G15500/AT1G14720/AT3G23730/AT4G30290…
BP	GO:1901136	carbohydrate derivative catabolic process	68	-0.539955	-1.68193	7.86591e-05	0.00206524	0.00177297	4640	tags=41%, list=21%, signal=32%	AT3G16920/AT5G26000/AT2G28100/AT5G45940/AT2G44450/AT3G46940/AT3G03640/AT4G33140/AT4G04880/AT5G18860/AT2G41540/AT2G40690/AT3G21370/AT1G02360/AT1G54040/AT5G28510/AT3G47540/AT1G66280/AT4G19810/AT3G09260/AT4G29610/AT1G66270/AT2G44460/AT3G14210/AT1G52400/AT2G32860/AT4G19820/AT1G56680
BP	GO:1901659	glycosyl compound biosynthetic process	55	-0.563386	-1.72192	7.90671e-05	0.00206524	0.00177297	6876	tags=62%, list=32%, signal=42%	AT3G56400/AT1G65880/AT3G09710/AT5G57220/AT3G09820/AT3G25570/AT1G74090/AT1G24100/AT4G03070/AT1G74100/AT1G50110/AT1G07640/AT5G14200/AT2G14750/AT1G76790/AT4G04880/AT2G43100/AT2G20610/AT4G39940/AT5G60890/AT1G04770/AT1G18590/AT2G22330/AT5G18930/AT3G58990/AT4G12030/AT1G65860/AT4G13770/AT1G62540/AT4G31500/AT5G48850/AT5G61420/AT1G62560/AT1G16400
BP	GO:0015849	organic acid transport	101	-0.499685	-1.61734	7.94322e-05	0.00206524	0.00177297	8128	tags=62%, list=38%, signal=39%	AT4G22310/AT3G61680/AT1G44800/AT2G39890/AT5G24920/AT4G29070/AT2G06925/AT5G23810/AT3G30390/AT4G15230/AT5G04770/AT5G33320/AT4G24570/AT3G13050/AT1G25480/AT5G54800/AT2G29940/AT2G34390/AT3G11900/AT5G46800/AT5G38770/AT1G54350/AT2G22500/AT3G56200/AT2G38120/AT3G53510/AT1G05940/AT5G40670/AT4G17970/AT3G18440/AT5G36940/AT5G63850/AT2G48130/AT5G47560/AT2G26900/AT4G22840/AT1G68600/AT3G55740/AT1G17840/AT5G52050…
MF	GO:0008375	acetylglucosaminyltransferase activity	24	-0.676391	-1.81748	8.19073e-05	0.00211358	0.00181447	4794	tags=58%, list=22%, signal=45%	AT2G13290/AT4G15240/AT3G11420/AT4G00300/AT1G12990/AT2G34980/AT1G05280/AT1G01570/AT4G23490/AT3G27540/AT2G05320/AT1G67880/AT5G14480/AT5G41460
BP	GO:0009646	response to absence of light	45	0.47425	2.13993	0.000100337	0.00256667	0.00220344	1205	tags=29%, list=6%, signal=27%	AT3G47340/AT4G02380/AT5G54190/AT3G13450/AT5G18170/AT2G41100/AT3G06850/AT2G43400/AT1G21400/AT3G48390/AT5G63190/AT1G31812/AT1G02580
BP	GO:1903047	mitotic cell cycle process	216	-0.424263	-1.43494	0.000100962	0.00256667	0.00220344	6709	tags=48%, list=31%, signal=34%	AT3G47460/AT3G18730/AT1G77320/AT5G47690/AT5G07590/AT5G44635/AT5G38110/AT3G54180/AT3G16320/AT3G19590/AT1G15660/AT3G50240/AT2G29680/AT2G22125/AT2G44580/AT3G03050/AT1G49910/AT5G46280/AT4G31400/AT5G64740/AT5G10010/AT1G64960/AT5G25380/AT1G71760/AT3G27630/AT1G77390/AT2G33560/AT1G50490/AT5G40460/AT1G73790/AT4G15290/AT3G50070/AT4G32830/AT5G10440/AT2G16440/AT1G47210/AT4G39350/AT4G22860/AT1G44900/AT5G60930…
BP	GO:0007267	cell-cell signaling	62	-0.549463	-1.69703	0.00010557	0.00266409	0.00228708	5772	tags=52%, list=27%, signal=38%	AT5G57015/AT5G12235/AT1G42540/AT1G69970/AT3G24225/AT4G12970/AT3G28455/AT5G65930/AT3G05490/AT4G18510/AT3G27920/AT4G15800/AT3G24770/AT1G63245/AT1G05065/AT1G69588/AT5G53200/AT1G70895/AT1G25425/AT5G67070/AT1G69320/AT3G25905/AT2G01505/AT1G02900/AT1G68795/AT3G23805/AT2G30424/AT4G13195/AT2G30420/AT4G13950/AT2G34925/AT1G72970
BP	GO:0006633	fatty acid biosynthetic process	121	-0.472226	-1.55118	0.000107461	0.00267789	0.00229893	4063	tags=33%, list=19%, signal=27%	AT3G28910/AT3G25540/AT3G11170/AT1G13580/AT4G24510/AT2G33380/AT4G36830/AT1G19440/AT3G23840/AT2G18950/AT1G67730/AT4G34250/AT2G26250/AT1G04020/AT1G75000/AT5G10480/AT2G15090/AT3G55360/AT1G49430/AT5G59770/AT1G68530/AT5G23190/AT4G34510/AT4G13840/AT2G31360/AT4G27030/AT2G38010/AT2G16280/AT5G43760/AT1G04220/AT1G06360/AT1G25450/AT1G64400/AT5G04530/AT1G53130/AT1G07720/AT1G01120/AT5G02890/AT5G38020/AT5G05580
BP	GO:0010087	phloem or xylem histogenesis	116	-0.480098	-1.56988	0.000107678	0.00267789	0.00229893	6858	tags=51%, list=32%, signal=35%	AT4G36160/AT1G05630/AT2G26330/AT1G66340/AT5G64530/AT2G18060/AT5G01170/AT4G32880/AT3G22810/AT4G18750/AT5G02030/AT5G12235/AT5G05340/AT5G25380/AT1G69970/AT2G44830/AT1G62700/AT4G14740/AT3G16630/AT5G03280/AT5G35750/AT3G28455/AT5G13290/AT4G03210/AT2G27230/AT5G13180/AT1G46480/AT1G08590/AT2G28250/AT3G15380/AT2G13820/AT1G31320/AT3G09070/AT2G32280/AT3G24770/AT4G08150/AT5G43870/AT1G63245/AT1G05065/AT1G64625…
MF	GO:0008324	cation transmembrane transporter activity	343	-0.40147	-1.37531	0.000112242	0.00277133	0.00237914	9196	tags=55%, list=43%, signal=32%	AT1G59870/AT3G51480/AT2G48020/AT5G47450/AT5G11800/AT2G42950/AT4G30360/AT1G76800/AT2G29410/AT5G13750/AT1G01070/AT5G24290/AT1G34470/AT4G02900/AT1G78920/AT4G33520/AT1G11960/AT5G67330/AT3G23870/AT1G07810/AT4G37270/AT2G21120/AT3G01390/AT5G57110/AT2G04305/AT5G66650/AT2G28520/AT5G61810/AT1G53210/AT2G24610/AT4G39080/AT5G55470/AT5G48400/AT4G23700/AT4G27850/AT2G39890/AT5G62670/AT5G26340/AT4G38730/AT1G05200…
MF	GO:0102336	3-oxo-arachidoyl-CoA synthase activity	19	-0.711952	-1.83879	0.000118762	0.00285028	0.00244692	2997	tags=68%, list=14%, signal=59%	AT1G19440/AT4G34250/AT2G26250/AT2G15090/AT1G68530/AT4G34510/AT2G16280/AT5G43760/AT1G04220/AT1G25450/AT5G04530/AT1G07720/AT1G01120
MF	GO:0102337	3-oxo-cerotoyl-CoA synthase activity	19	-0.711952	-1.83879	0.000118762	0.00285028	0.00244692	2997	tags=68%, list=14%, signal=59%	AT1G19440/AT4G34250/AT2G26250/AT2G15090/AT1G68530/AT4G34510/AT2G16280/AT5G43760/AT1G04220/AT1G25450/AT5G04530/AT1G07720/AT1G01120
MF	GO:0102338	3-oxo-lignoceronyl-CoA synthase activity	19	-0.711952	-1.83879	0.000118762	0.00285028	0.00244692	2997	tags=68%, list=14%, signal=59%	AT1G19440/AT4G34250/AT2G26250/AT2G15090/AT1G68530/AT4G34510/AT2G16280/AT5G43760/AT1G04220/AT1G25450/AT5G04530/AT1G07720/AT1G01120
MF	GO:0102756	very-long-chain 3-ketoacyl-CoA synthase activity	19	-0.711952	-1.83879	0.000118762	0.00285028	0.00244692	2997	tags=68%, list=14%, signal=59%	AT1G19440/AT4G34250/AT2G26250/AT2G15090/AT1G68530/AT4G34510/AT2G16280/AT5G43760/AT1G04220/AT1G25450/AT5G04530/AT1G07720/AT1G01120
CC	GO:0016607	nuclear speck	59	0.406747	1.7994	0.000119613	0.00285079	0.00244735	3885	tags=47%, list=18%, signal=39%	AT1G09140/AT4G25500/AT1G55310/AT4G02430/AT1G78600/AT1G02840/AT2G42890/AT3G55460/AT1G23860/AT2G41500/AT2G37340/AT1G61620/AT5G02200/AT3G53500/AT5G52040/AT1G29400/AT5G64200/AT4G36690/AT1G60900/AT4G31580/AT5G64390/AT2G46610/AT3G61860/AT5G65260/AT2G27100/AT1G21580/AT1G02140/AT3G07590
CC	GO:0005797	Golgi medial cisterna	60	-0.550482	-1.69767	0.000120746	0.00285423	0.00245031	7528	tags=70%, list=35%, signal=46%	AT3G55920/AT3G51580/AT3G56820/AT5G53340/AT4G24805/AT3G27220/AT1G63420/AT1G62305/AT2G32580/AT5G22740/AT1G27930/AT4G11090/AT1G26850/AT1G29790/AT5G10840/AT1G19360/AT1G21480/AT3G62720/AT1G31850/AT2G34300/AT1G64385/AT2G04280/AT1G51540/AT5G55500/AT2G38650/AT5G64030/AT4G17430/AT1G30000/AT3G61130/AT4G31350/AT2G03220/AT3G23300/AT3G49720/AT5G25100/AT5G35160/AT1G51630/AT4G34960/AT4G18030/AT4G12250/AT3G21190…
MF	GO:0008017	microtubule binding	155	-0.451133	-1.50418	0.000121421	0.00285423	0.00245031	6564	tags=50%, list=30%, signal=35%	AT1G54460/AT3G61760/AT1G27210/AT2G37420/AT3G50240/AT1G27920/AT2G22125/AT1G09170/AT3G63480/AT3G10310/AT3G19570/AT1G20060/AT5G62580/AT5G66310/AT4G30710/AT5G27000/AT2G44190/AT1G59540/AT3G43610/AT3G45850/AT5G27550/AT1G73860/AT2G47500/AT3G01450/AT1G50890/AT2G37070/AT5G67270/AT2G22610/AT4G39050/AT1G18550/AT3G16630/AT3G54870/AT5G65930/AT4G26760/AT3G60660/AT4G22860/AT2G01910/AT5G43160/AT2G25480/AT5G60930…
BP	GO:0071900	regulation of protein serine/threonine kinase activity	56	-0.558199	-1.70546	0.000123858	0.00286912	0.00246309	4323	tags=46%, list=20%, signal=37%	AT3G50070/AT2G44740/AT5G10440/AT1G47210/AT1G16330/AT4G30825/AT2G26760/AT5G11300/AT2G17620/AT3G11520/AT1G15570/AT5G65420/AT3G50630/AT4G03270/AT5G48820/AT2G23430/AT2G45080/AT1G76310/AT4G35620/AT1G20610/AT5G06150/AT1G47230/AT4G37630/AT5G07450/AT1G44110/AT5G43080
MF	GO:0008236	serine-type peptidase activity	129	-0.465958	-1.5381	0.000124563	0.00286912	0.00246309	6907	tags=60%, list=32%, signal=41%	AT1G73270/AT5G07250/AT2G47390/AT2G29050/AT1G73990/AT2G24280/AT2G04160/AT5G46390/AT3G24590/AT4G17740/AT1G63120/AT3G14240/AT3G12220/AT5G67360/AT1G11080/AT2G24010/AT4G36195/AT2G47940/AT1G13610/AT5G58840/AT5G08260/AT4G23070/AT5G22860/AT5G65760/AT4G10510/AT2G35780/AT2G27920/AT1G29960/AT3G10450/AT4G10550/AT3G02410/AT2G22990/AT2G19170/AT2G18720/AT3G02110/AT1G73280/AT5G09640/AT5G39830/AT3G10410/AT1G28110…
MF	GO:0017171	serine hydrolase activity	129	-0.465958	-1.5381	0.000124563	0.00286912	0.00246309	6907	tags=60%, list=32%, signal=41%	AT1G73270/AT5G07250/AT2G47390/AT2G29050/AT1G73990/AT2G24280/AT2G04160/AT5G46390/AT3G24590/AT4G17740/AT1G63120/AT3G14240/AT3G12220/AT5G67360/AT1G11080/AT2G24010/AT4G36195/AT2G47940/AT1G13610/AT5G58840/AT5G08260/AT4G23070/AT5G22860/AT5G65760/AT4G10510/AT2G35780/AT2G27920/AT1G29960/AT3G10450/AT4G10550/AT3G02410/AT2G22990/AT2G19170/AT2G18720/AT3G02110/AT1G73280/AT5G09640/AT5G39830/AT3G10410/AT1G28110…
MF	GO:0015103	inorganic anion transmembrane transporter activity	106	-0.484702	-1.57412	0.000129525	0.00296353	0.00254414	7018	tags=59%, list=32%, signal=40%	AT5G33320/AT4G10380/AT4G24570/AT5G19600/AT1G25480/AT5G24030/AT1G12110/AT2G29650/AT4G18910/AT4G19030/AT5G13550/AT1G15960/AT3G23430/AT3G45060/AT1G77990/AT2G01280/AT2G23093/AT4G02700/AT3G62270/AT3G27170/AT2G22500/AT2G03260/AT3G15990/AT5G49890/AT2G03240/AT1G72130/AT5G50200/AT5G51050/AT2G32830/AT3G18440/AT5G33280/AT1G78000/AT2G47160/AT1G73020/AT1G14040/AT3G45710/AT3G58810/AT3G12520/AT5G10180/AT3G45650…
MF	GO:0016759	cellulose synthase activity	30	-0.630632	-1.7636	0.000139684	0.0031748	0.00272551	4383	tags=60%, list=20%, signal=48%	AT4G15290/AT4G39350/AT3G07330/AT2G32610/AT5G16190/AT4G15320/AT2G32540/AT1G23480/AT3G28180/AT2G24630/AT4G31590/AT2G32530/AT2G21770/AT5G09870/AT1G24070/AT4G23990/AT4G07960/AT1G02730
CC	GO:0048471	perinuclear region of cytoplasm	17	0.680635	2.20386	0.000148057	0.00334122	0.00286838	2323	tags=41%, list=11%, signal=37%	AT5G52640/AT5G56030/AT5G56010/AT3G07770/AT3G10800/AT3G17000/AT2G04030
BP	GO:0070085	glycosylation	145	-0.459635	-1.52421	0.000148953	0.00334122	0.00286838	7490	tags=59%, list=35%, signal=39%	AT1G77350/AT1G02145/AT1G67490/AT5G43710/AT1G67070/AT1G78800/AT1G32930/AT1G77810/AT2G40190/AT3G50920/AT1G74340/AT5G53340/AT4G32120/AT1G26810/AT5G03080/AT1G53290/AT1G71220/AT5G19690/AT3G57220/AT1G27440/AT1G74680/AT3G21160/AT4G32790/AT5G22940/AT1G67410/AT5G19670/AT1G76400/AT5G38460/AT5G16890/AT2G13290/AT5G25820/AT2G01720/AT2G35610/AT1G21480/AT4G21150/AT2G35520/AT2G16530/AT2G32430/AT3G62720/AT5G33290…
BP	GO:0009625	response to insect	28	-0.634643	-1.7609	0.000155363	0.00346238	0.0029724	1332	tags=39%, list=6%, signal=37%	AT5G45800/AT2G22330/AT2G44300/AT4G13770/AT4G31500/AT3G14210/AT5G61420/AT1G52400/AT4G39950/AT5G24770/AT5G44420
MF	GO:0005102	signaling receptor binding	69	-0.523495	-1.63602	0.000157769	0.00349332	0.00299896	5544	tags=55%, list=26%, signal=41%	AT4G37295/AT5G12235/AT2G40530/AT1G69970/AT3G24225/AT4G12970/AT1G71830/AT3G18710/AT3G28455/AT5G13290/AT4G16515/AT3G05490/AT5G07180/AT4G18510/AT4G15800/AT3G24770/AT1G13620/AT1G63245/AT1G05065/AT1G69588/AT1G75820/AT3G49670/AT1G25425/AT5G67070/AT1G69320/AT5G49660/AT1G80080/AT2G04025/AT1G02900/AT5G65700/AT5G62230/AT1G68795/AT3G23805/AT4G13195/AT4G13950/AT5G64770/AT2G34925/AT5G66815
MF	GO:0051879	Hsp90 protein binding	12	0.747659	2.26167	0.000159597	0.00351113	0.00301425	679	tags=33%, list=3%, signal=32%	AT4G12400/AT3G12050/AT1G62740/AT5G58110
BP	GO:0010192	mucilage biosynthetic process	26	-0.644542	-1.76317	0.000164079	0.00358674	0.00307915	3570	tags=50%, list=17%, signal=42%	AT4G36890/AT1G53500/AT1G28240/AT2G22900/AT2G35620/AT5G63800/AT1G02720/AT1G63930/AT5G15470/AT1G21070/AT1G18580/AT3G46550/AT5G09870
BP	GO:0052546	cell wall pectin metabolic process	33	-0.615875	-1.74962	0.000169971	0.00369203	0.00316955	5436	tags=67%, list=25%, signal=50%	AT3G26610/AT1G15690/AT5G65590/AT2G35610/AT5G04960/AT3G25140/AT4G36890/AT4G00740/AT3G01040/AT4G01770/AT2G18230/AT1G28240/AT1G56550/AT5G15470/AT3G61130/AT1G18580/AT1G51630/AT5G15740/AT2G41800/AT5G41040/AT3G21190/AT4G01220
BP	GO:0009250	glucan biosynthetic process	123	-0.463614	-1.52429	0.000179415	0.00385268	0.00330747	6036	tags=46%, list=28%, signal=34%	AT2G22125/AT5G24300/AT5G51820/AT3G03050/AT5G64740/AT3G16000/AT4G04970/AT5G60950/AT1G68050/AT3G08550/AT1G05850/AT2G41680/AT2G21590/AT5G19220/AT1G16860/AT4G03550/AT4G15290/AT3G62720/AT1G27680/AT3G01180/AT4G39350/AT2G20370/AT1G14080/AT4G02500/AT5G15630/AT2G32610/AT1G31420/AT5G04885/AT5G39790/AT1G74380/AT5G01360/AT2G15390/AT1G11720/AT3G57420/AT2G35620/AT4G15320/AT4G32190/AT5G13000/AT2G32540/AT1G03310…
MF	GO:0030247	polysaccharide binding	46	-0.564323	-1.69181	0.000179612	0.00385268	0.00330747	6294	tags=59%, list=29%, signal=42%	AT3G55760/AT3G52180/AT5G08000/AT1G16090/AT2G40840/AT1G05850/AT1G16120/AT1G66880/AT1G10380/AT5G38210/AT5G39790/AT3G26380/AT1G25390/AT1G11720/AT1G79680/AT3G58100/AT5G01260/AT1G66920/AT1G21270/AT5G61130/AT1G66910/AT3G46550/AT1G16260/AT1G09340/AT3G10940/AT1G21250/AT1G69730
BP	GO:1901658	glycosyl compound catabolic process	39	-0.591092	-1.73124	0.00018094	0.00385706	0.00331122	4567	tags=44%, list=21%, signal=34%	AT5G26000/AT2G28100/AT2G44450/AT3G03640/AT4G04880/AT5G18860/AT3G21370/AT1G54040/AT5G28510/AT1G66280/AT3G09260/AT4G29610/AT1G66270/AT2G44460/AT3G14210/AT1G52400/AT2G32860
MF	GO:0016624	oxidoreductase activity, acting on the aldehyde or oxo group of donors, disulfide as acceptor	12	0.741509	2.24307	0.00018415	0.00390125	0.00334916	2074	tags=50%, list=10%, signal=45%	AT3G13450/AT1G55510/AT2G34590/AT1G21400/AT1G59900/AT1G01090
BP	GO:0009969	xyloglucan biosynthetic process	15	-0.748131	-1.85625	0.000188695	0.003973	0.00341076	4347	tags=73%, list=20%, signal=59%	AT3G62720/AT2G20370/AT1G14080/AT4G02500/AT5G04885/AT1G74380/AT2G15390/AT2G03220/AT5G07720/AT2G15370/AT5G62220
BP	GO:0003013	circulatory system process	22	-0.674979	-1.78968	0.000194783	0.00400297	0.00343648	3353	tags=59%, list=16%, signal=50%	AT5G57130/AT1G09240/AT3G09070/AT2G18950/AT1G18880/AT2G01950/AT5G04950/AT4G16370/AT5G62680/AT4G32770/AT1G56430/AT5G56080/AT3G47960
BP	GO:0003018	vascular process in circulatory system	22	-0.674979	-1.78968	0.000194783	0.00400297	0.00343648	3353	tags=59%, list=16%, signal=50%	AT5G57130/AT1G09240/AT3G09070/AT2G18950/AT1G18880/AT2G01950/AT5G04950/AT4G16370/AT5G62680/AT4G32770/AT1G56430/AT5G56080/AT3G47960
BP	GO:0010232	vascular transport	22	-0.674979	-1.78968	0.000194783	0.00400297	0.00343648	3353	tags=59%, list=16%, signal=50%	AT5G57130/AT1G09240/AT3G09070/AT2G18950/AT1G18880/AT2G01950/AT5G04950/AT4G16370/AT5G62680/AT4G32770/AT1G56430/AT5G56080/AT3G47960
BP	GO:0010233	phloem transport	22	-0.674979	-1.78968	0.000194783	0.00400297	0.00343648	3353	tags=59%, list=16%, signal=50%	AT5G57130/AT1G09240/AT3G09070/AT2G18950/AT1G18880/AT2G01950/AT5G04950/AT4G16370/AT5G62680/AT4G32770/AT1G56430/AT5G56080/AT3G47960
BP	GO:0022402	cell cycle process	449	-0.381124	-1.31589	0.000196119	0.00400642	0.00343945	8694	tags=51%, list=40%, signal=31%	AT5G16910/AT1G15940/AT1G80810/AT3G60740/AT5G03470/AT1G76670/AT5G04320/AT1G08390/AT1G77600/AT4G31880/AT1G47570/AT3G54670/AT2G36850/AT3G16730/AT5G05620/AT2G27170/AT4G39920/AT1G80710/AT4G14180/AT4G27180/AT1G70210/AT2G06510/AT4G34160/AT1G77620/AT1G20330/AT2G34780/AT1G61000/AT5G61460/AT5G19400/AT3G07160/AT1G52530/AT5G07290/AT2G35190/AT4G11990/AT4G37490/AT3G53760/AT5G19390/AT1G60460/AT5G63920/AT2G39830…
BP	GO:0009101	glycoprotein biosynthetic process	140	-0.458391	-1.52079	0.000198982	0.00404087	0.00346902	7490	tags=59%, list=35%, signal=39%	AT1G77350/AT1G02145/AT1G67490/AT5G43710/AT1G67070/AT1G78800/AT1G32930/AT1G77810/AT2G40190/AT3G50920/AT1G74340/AT5G53340/AT4G32120/AT1G26810/AT5G03080/AT1G53290/AT1G08030/AT1G71220/AT5G19690/AT3G57220/AT1G27440/AT1G74680/AT3G21160/AT4G32790/AT5G22940/AT1G67410/AT5G19670/AT1G76400/AT5G38460/AT5G16890/AT2G13290/AT5G25820/AT2G01720/AT2G35610/AT1G21480/AT4G21150/AT2G35520/AT2G16530/AT2G32430/AT3G62720…
BP	GO:0009773	photosynthetic electron transport in photosystem I	17	-0.714121	-1.82135	0.000222075	0.00448331	0.00384885	2202	tags=59%, list=10%, signal=53%	AT1G70760/AT1G55370/AT1G18730/AT4G09650/AT1G64770/AT4G22890/AT3G54050/AT2G01590/AT3G16250/AT1G15980
BP	GO:0042335	cuticle development	29	-0.636461	-1.77646	0.000223739	0.00449049	0.00385501	3239	tags=48%, list=15%, signal=41%	AT1G02205/AT1G17840/AT1G19440/AT2G26250/AT3G55360/AT1G68530/AT5G57800/AT1G64670/AT2G16280/AT1G25450/AT1G27950/AT1G01120/AT3G01140/AT3G43720
CC	GO:0000307	cyclin-dependent protein kinase holoenzyme complex	55	-0.547147	-1.67229	0.000236606	0.00472111	0.00405299	5979	tags=58%, list=28%, signal=42%	AT2G27970/AT1G18670/AT5G39420/AT1G53050/AT5G25380/AT4G19560/AT1G77390/AT3G50070/AT5G10440/AT1G47210/AT1G16330/AT1G09600/AT3G05050/AT2G26760/AT5G11300/AT2G17620/AT3G11520/AT1G76540/AT1G15570/AT5G65420/AT4G03270/AT1G57700/AT1G20930/AT2G38620/AT1G76310/AT4G35620/AT1G20610/AT5G06150/AT1G47230/AT4G37630/AT1G44110/AT5G43080
BP	GO:0000278	mitotic cell cycle	269	-0.405004	-1.37856	0.000243798	0.0048365	0.00415205	7377	tags=54%, list=34%, signal=36%	AT5G16910/AT1G15940/AT1G80810/AT4G37650/AT1G76670/AT1G77600/AT4G31880/AT1G47570/AT3G54670/AT3G16730/AT5G05620/AT2G27170/AT1G08260/AT1G70210/AT4G34160/AT1G77620/AT1G61000/AT1G09450/AT3G07160/AT1G52530/AT4G11990/AT4G37490/AT3G53760/AT5G19390/AT5G63920/AT4G14700/AT4G21530/AT3G05480/AT5G06680/AT3G02680/AT3G47460/AT3G18730/AT1G77320/AT5G47690/AT5G07590/AT5G44635/AT5G38110/AT3G54180/AT3G16320/AT3G19590…
CC	GO:0015630	microtubule cytoskeleton	258	-0.410173	-1.3947	0.000257468	0.00507834	0.00435967	6293	tags=49%, list=29%, signal=35%	AT5G05620/AT2G27170/AT2G40070/AT5G24310/AT4G27180/AT3G49650/AT1G23220/AT4G17220/AT3G08670/AT5G55280/AT1G12430/AT1G61000/AT1G14840/AT4G11990/AT4G37490/AT3G53760/AT5G19390/AT5G03040/AT5G06680/AT3G09710/AT5G08390/AT3G14170/AT5G07590/AT3G61760/AT1G27210/AT3G19590/AT1G27920/AT2G22125/AT1G72670/AT3G63480/AT5G64740/AT3G19570/AT5G16730/AT3G51300/AT1G20060/AT5G62580/AT4G30710/AT2G44190/AT3G43610/AT2G17800…
MF	GO:0016413	O-acetyltransferase activity	46	-0.556055	-1.66702	0.00026059	0.0050959	0.00437474	6259	tags=63%, list=29%, signal=45%	AT5G20680/AT5G20590/AT4G25360/AT3G13110/AT4G11090/AT2G38320/AT5G64470/AT1G60790/AT1G70230/AT3G03210/AT3G03480/AT2G31110/AT5G01360/AT5G15890/AT3G54260/AT2G40320/AT2G40160/AT1G01430/AT1G48880/AT3G62390/AT3G55990/AT5G06700/AT4G23790/AT1G73140/AT3G14850/AT2G30010/AT4G35640/AT5G15900/AT2G40150
BP	GO:0006486	protein glycosylation	139	-0.456976	-1.51612	0.000262813	0.0050959	0.00437474	7490	tags=59%, list=35%, signal=39%	AT1G77350/AT1G02145/AT1G67490/AT5G43710/AT1G67070/AT1G78800/AT1G32930/AT1G77810/AT2G40190/AT3G50920/AT1G74340/AT5G53340/AT4G32120/AT1G26810/AT5G03080/AT1G53290/AT1G71220/AT5G19690/AT3G57220/AT1G27440/AT1G74680/AT3G21160/AT4G32790/AT5G22940/AT1G67410/AT5G19670/AT1G76400/AT5G38460/AT5G16890/AT2G13290/AT5G25820/AT2G01720/AT2G35610/AT1G21480/AT4G21150/AT2G35520/AT2G16530/AT2G32430/AT3G62720/AT5G33290…
BP	GO:0043413	macromolecule glycosylation	139	-0.456976	-1.51612	0.000262813	0.0050959	0.00437474	7490	tags=59%, list=35%, signal=39%	AT1G77350/AT1G02145/AT1G67490/AT5G43710/AT1G67070/AT1G78800/AT1G32930/AT1G77810/AT2G40190/AT3G50920/AT1G74340/AT5G53340/AT4G32120/AT1G26810/AT5G03080/AT1G53290/AT1G71220/AT5G19690/AT3G57220/AT1G27440/AT1G74680/AT3G21160/AT4G32790/AT5G22940/AT1G67410/AT5G19670/AT1G76400/AT5G38460/AT5G16890/AT2G13290/AT5G25820/AT2G01720/AT2G35610/AT1G21480/AT4G21150/AT2G35520/AT2G16530/AT2G32430/AT3G62720/AT5G33290…
MF	GO:0015297	antiporter activity	154	-0.444482	-1.48141	0.000271682	0.00523827	0.00449697	8446	tags=64%, list=39%, signal=39%	AT1G23090/AT1G33110/AT3G23560/AT2G13100/AT4G21903/AT1G53210/AT5G55470/AT4G23700/AT3G03620/AT2G13650/AT5G13740/AT4G17550/AT4G00630/AT3G14410/AT2G38330/AT5G33320/AT4G24570/AT1G71870/AT5G19600/AT1G15170/AT2G21340/AT2G25520/AT5G54800/AT5G52450/AT5G42420/AT1G15160/AT5G51710/AT1G07290/AT2G01980/AT5G13550/AT3G17430/AT3G54900/AT2G38170/AT1G77990/AT1G79610/AT1G33090/AT1G48230/AT4G02700/AT3G62270/AT2G19600…
BP	GO:0010088	phloem development	24	-0.650221	-1.74716	0.000315719	0.00604399	0.00518867	5226	tags=71%, list=24%, signal=54%	AT1G69970/AT2G44830/AT3G28455/AT5G13290/AT3G15380/AT3G09070/AT3G24770/AT1G63245/AT1G05065/AT1G69588/AT1G70895/AT1G69320/AT2G01505/AT4G20270/AT4G13195/AT2G38070/AT1G65380
BP	GO:0009081	branched-chain amino acid metabolic process	20	0.601711	2.06734	0.000316993	0.00604399	0.00518867	718	tags=30%, list=3%, signal=29%	AT1G10070/AT3G45300/AT3G13450/AT1G55510/AT1G21400/AT2G31810
BP	GO:0006084	acetyl-CoA metabolic process	26	0.55794	2.1662	0.000318953	0.00604778	0.00519192	1079	tags=23%, list=5%, signal=22%	AT4G33150/AT1G76490/AT2G34590/AT1G09430/AT3G16950/AT1G59900
BP	GO:0006865	amino acid transport	50	-0.548501	-1.65511	0.000331962	0.0061636	0.00529135	7958	tags=62%, list=37%, signal=39%	AT1G44800/AT2G39890/AT5G24920/AT5G23810/AT3G30390/AT5G04770/AT3G11900/AT5G46800/AT5G38770/AT3G56200/AT2G38120/AT1G05940/AT5G40670/AT5G36940/AT5G63850/AT3G55740/AT5G65990/AT5G58970/AT2G34960/AT2G39510/AT4G31730/AT1G58360/AT5G64290/AT1G44100/AT1G80510/AT5G57685/AT5G49630/AT5G19500/AT4G25760/AT2G36590/AT2G24762
BP	GO:0016145	S-glycoside catabolic process	28	-0.62154	-1.72455	0.000332245	0.0061636	0.00529135	1878	tags=46%, list=9%, signal=42%	AT5G26000/AT2G44450/AT3G03640/AT3G21370/AT1G54040/AT5G28510/AT1G66280/AT3G09260/AT1G66270/AT2G44460/AT3G14210/AT1G52400/AT2G32860
BP	GO:0019759	glycosinolate catabolic process	28	-0.62154	-1.72455	0.000332245	0.0061636	0.00529135	1878	tags=46%, list=9%, signal=42%	AT5G26000/AT2G44450/AT3G03640/AT3G21370/AT1G54040/AT5G28510/AT1G66280/AT3G09260/AT1G66270/AT2G44460/AT3G14210/AT1G52400/AT2G32860
BP	GO:0019762	glucosinolate catabolic process	28	-0.62154	-1.72455	0.000332245	0.0061636	0.00529135	1878	tags=46%, list=9%, signal=42%	AT5G26000/AT2G44450/AT3G03640/AT3G21370/AT1G54040/AT5G28510/AT1G66280/AT3G09260/AT1G66270/AT2G44460/AT3G14210/AT1G52400/AT2G32860
BP	GO:0044092	negative regulation of molecular function	69	-0.509947	-1.59368	0.000378167	0.00697778	0.00599031	5408	tags=45%, list=25%, signal=34%	AT5G20740/AT1G03680/AT5G65000/AT5G58140/AT2G23380/AT2G42260/AT3G17130/AT3G62820/AT5G51520/AT1G44900/AT4G12390/AT1G47960/AT3G50630/AT1G28280/AT4G25250/AT4G00080/AT5G48820/AT1G01060/AT4G25260/AT2G23430/AT3G52770/AT5G62360/AT5G64620/AT2G47670/AT3G47380/AT1G73330/AT3G02730/AT5G62350/AT2G01610/AT5G38610/AT3G49330
MF	GO:0008238	exopeptidase activity	67	-0.522795	-1.62583	0.000406771	0.00746545	0.00640897	6051	tags=55%, list=28%, signal=40%	AT3G12220/AT1G11080/AT2G24010/AT4G36195/AT5G08260/AT5G22860/AT5G65760/AT4G22960/AT2G35780/AT2G27920/AT3G10450/AT2G22990/AT3G02110/AT1G73280/AT5G09640/AT3G10410/AT1G28110/AT3G63470/AT2G22970/AT5G42320/AT5G42240/AT1G20160/AT5G23210/AT1G43780/AT4G12910/AT3G45010/AT4G30810/AT2G22920/AT4G36190/AT3G12203/AT1G73290/AT5G36180/AT2G35770/AT4G30610/AT2G23010/AT2G33530/AT2G23000
BP	GO:0042761	very long-chain fatty acid biosynthetic process	19	-0.68682	-1.77388	0.00042331	0.00772766	0.00663407	4063	tags=84%, list=19%, signal=68%	AT1G06080/AT3G28910/AT3G25540/AT1G13580/AT4G24510/AT4G36830/AT3G23840/AT1G67730/AT1G75000/AT5G10480/AT3G55360/AT5G59770/AT5G23190/AT4G13840/AT2G31360/AT1G01120
BP	GO:0006085	acetyl-CoA biosynthetic process	15	0.68599	2.18387	0.000425687	0.00772994	0.00663602	2576	tags=40%, list=12%, signal=35%	AT2G34590/AT1G09430/AT3G16950/AT1G59900/AT1G01090/AT3G25860
BP	GO:0043549	regulation of kinase activity	69	-0.507641	-1.58648	0.000453329	0.00818856	0.00702974	4323	tags=42%, list=20%, signal=34%	AT3G50070/AT2G44740/AT5G10440/AT1G47210/AT4G22860/AT5G15510/AT1G16330/AT4G30825/AT2G26760/AT5G11300/AT2G17620/AT3G11520/AT1G15570/AT5G65420/AT3G50630/AT4G03270/AT1G03780/AT5G48820/AT2G23430/AT2G45080/AT1G76310/AT4G35620/AT1G20610/AT5G06150/AT1G47230/AT4G37630/AT5G07450/AT1G44110/AT5G43080
BP	GO:0009309	amine biosynthetic process	37	-0.586245	-1.70128	0.000473636	0.00846624	0.00726813	1552	tags=24%, list=7%, signal=23%	AT5G04950/AT3G18000/AT5G60890/AT2G16500/AT1G56430/AT5G18930/AT4G08870/AT4G31500/AT5G56080
BP	GO:0042401	cellular biogenic amine biosynthetic process	37	-0.586245	-1.70128	0.000473636	0.00846624	0.00726813	1552	tags=24%, list=7%, signal=23%	AT5G04950/AT3G18000/AT5G60890/AT2G16500/AT1G56430/AT5G18930/AT4G08870/AT4G31500/AT5G56080
MF	GO:0016837	carbon-oxygen lyase activity, acting on polysaccharides	20	-0.668653	-1.73756	0.000518466	0.00921956	0.00791484	5432	tags=75%, list=25%, signal=56%	AT3G24670/AT4G24430/AT3G53190/AT4G22080/AT1G09890/AT5G48900/AT3G09540/AT1G04680/AT2G22620/AT4G13710/AT3G07010/AT1G67750/AT3G27400/AT4G24780/AT5G63180
MF	GO:0019199	transmembrane receptor protein kinase activity	65	-0.515911	-1.60181	0.000523487	0.00926086	0.00795029	7385	tags=68%, list=34%, signal=45%	AT3G59750/AT4G04960/AT5G65600/AT5G01560/AT2G26330/AT1G34210/AT4G28350/AT5G20480/AT2G43700/AT4G29050/AT5G60270/AT5G46330/AT2G41820/AT5G38280/AT5G06740/AT3G13380/AT5G01550/AT1G72180/AT1G71830/AT3G45430/AT1G52310/AT2G43690/AT2G01830/AT3G21630/AT5G13290/AT4G39400/AT1G65790/AT1G62400/AT1G66150/AT5G59670/AT4G02410/AT3G59420/AT2G01950/AT5G49660/AT3G59700/AT4G02420/AT5G03140/AT5G49760/AT3G21340/AT3G53380…
MF	GO:0008810	cellulase activity	15	-0.725931	-1.80117	0.000530952	0.00934475	0.00802231	3376	tags=67%, list=16%, signal=56%	AT1G48930/AT4G11050/AT1G75680/AT4G02290/AT1G19940/AT4G39010/AT1G65610/AT2G32990/AT1G64390/AT3G57260
BP	GO:0045859	regulation of protein kinase activity	67	-0.5194	-1.61527	0.000534017	0.00935075	0.00802747	4323	tags=43%, list=20%, signal=35%	AT3G50070/AT2G44740/AT5G10440/AT1G47210/AT4G22860/AT5G15510/AT1G16330/AT4G30825/AT2G26760/AT5G11300/AT2G17620/AT3G11520/AT1G15570/AT5G65420/AT3G50630/AT4G03270/AT1G03780/AT5G48820/AT2G23430/AT2G45080/AT1G76310/AT4G35620/AT1G20610/AT5G06150/AT1G47230/AT4G37630/AT5G07450/AT1G44110/AT5G43080
MF	GO:0022890	inorganic cation transmembrane transporter activity	304	-0.390521	-1.33293	0.000544955	0.00947337	0.00813273	9196	tags=55%, list=43%, signal=32%	AT1G59870/AT3G51480/AT2G48020/AT5G47450/AT5G11800/AT2G42950/AT4G30360/AT1G76800/AT2G29410/AT5G13750/AT5G24290/AT1G34470/AT4G02900/AT1G78920/AT4G33520/AT1G11960/AT5G67330/AT3G23870/AT1G07810/AT4G37270/AT2G21120/AT3G01390/AT5G57110/AT2G04305/AT5G66650/AT2G28520/AT5G61810/AT1G53210/AT2G24610/AT4G39080/AT5G55470/AT5G48400/AT4G23700/AT4G27850/AT5G62670/AT5G26340/AT4G38730/AT1G05200/AT5G13740/AT4G18160…
BP	GO:0000281	mitotic cytokinesis	35	-0.593059	-1.69936	0.00054654	0.00947337	0.00813273	4383	tags=57%, list=20%, signal=46%	AT4G15290/AT4G39350/AT2G32610/AT2G01210/AT5G49160/AT4G14150/AT2G28620/AT4G15320/AT3G19050/AT2G32540/AT3G05330/AT2G32530/AT1G69770/AT3G55340/AT3G17360/AT2G21770/AT5G09870/AT4G23990/AT3G23670/AT1G02730
BP	GO:0015706	nitrate transport	24	-0.642211	-1.72563	0.000553335	0.00954294	0.00819246	6644	tags=79%, list=31%, signal=55%	AT1G29290/AT1G12110/AT1G22540/AT3G45060/AT2G40530/AT1G72180/AT1G72130/AT2G38100/AT5G50200/AT3G45650/AT3G16180/AT5G40890/AT1G18880/AT1G22550/AT5G49660/AT1G72140/AT1G69870/AT3G45680/AT5G66815
BP	GO:1901137	carbohydrate derivative biosynthetic process	410	-0.376241	-1.29438	0.000590749	0.0101373	0.00870267	8072	tags=48%, list=37%, signal=30%	AT4G39080/AT5G39320/AT4G15560/AT4G11010/AT3G09560/AT2G31990/AT5G23010/AT3G19710/AT4G26510/AT4G21470/AT4G15415/AT5G14850/AT5G02080/AT1G77350/AT1G02145/AT1G36180/AT1G67490/AT5G43710/AT5G15490/AT1G67070/AT1G78800/AT3G01380/AT1G79470/AT1G36160/AT1G08200/AT5G44480/AT2G21410/AT1G32930/AT4G00895/AT1G77810/AT5G18070/AT2G40190/AT3G58130/AT3G50920/AT1G74340/AT3G56400/AT1G65880/AT3G09710/AT5G17250/AT5G53340…
BP	GO:0090558	plant epidermis development	274	-0.402116	-1.37026	0.000599908	0.0102432	0.00879362	7115	tags=44%, list=33%, signal=30%	AT2G47000/AT4G16444/AT2G20300/AT2G20290/AT2G45890/AT2G37620/AT2G26330/AT2G22640/AT2G18790/AT3G25710/AT4G17810/AT1G56580/AT5G38110/AT3G06300/AT3G54180/AT5G60880/AT1G14350/AT1G70410/AT4G20140/AT5G09350/AT2G03720/AT5G51310/AT4G14750/AT5G24630/AT4G26690/AT5G44700/AT1G33240/AT1G05850/AT3G62680/AT1G25250/AT2G38120/AT4G12970/AT3G22780/AT5G65590/AT5G22220/AT5G61350/AT1G19360/AT4G02270/AT1G63700/AT2G41940…
MF	GO:0008514	organic anion transmembrane transporter activity	104	-0.469854	-1.5253	0.000607187	0.0103162	0.00885626	7322	tags=53%, list=34%, signal=35%	AT3G14410/AT2G16970/AT5G33320/AT4G24570/AT3G13050/AT2G25520/AT5G54800/AT5G01500/AT2G34390/AT2G29650/AT3G17430/AT5G46800/AT1G48230/AT2G22500/AT5G41760/AT5G56450/AT5G40670/AT5G59740/AT5G51050/AT3G08040/AT3G51870/AT5G46110/AT5G47560/AT4G32390/AT2G26900/AT4G22840/AT3G55740/AT4G31600/AT3G21390/AT5G52050/AT3G11320/AT5G55950/AT2G47800/AT1G77610/AT2G17470/AT4G00370/AT1G08430/AT2G34960/AT2G39510/AT5G44370…
BP	GO:0010191	mucilage metabolic process	32	-0.600216	-1.69556	0.000614201	0.0103423	0.00887872	3570	tags=53%, list=17%, signal=44%	AT5G67360/AT5G22740/AT2G20810/AT4G36890/AT1G53500/AT1G28240/AT2G22900/AT2G35620/AT5G63800/AT1G02720/AT1G63930/AT5G15470/AT1G21070/AT1G18580/AT3G46550/AT5G09870/AT5G04160
MF	GO:0033612	receptor serine/threonine kinase binding	39	-0.573639	-1.68012	0.000614754	0.0103423	0.00887872	5544	tags=64%, list=26%, signal=48%	AT4G37295/AT5G12235/AT1G69970/AT3G24225/AT4G12970/AT1G71830/AT3G18710/AT3G28455/AT5G13290/AT5G07180/AT4G18510/AT3G24770/AT1G63245/AT1G05065/AT1G69588/AT1G75820/AT3G49670/AT1G25425/AT1G69320/AT1G80080/AT5G65700/AT5G62230/AT1G68795/AT4G13195/AT2G34925
MF	GO:0042285	xylosyltransferase activity	15	-0.718615	-1.78301	0.000636087	0.010649	0.00914202	4935	tags=80%, list=23%, signal=62%	AT5G67230/AT3G62720/AT5G33290/AT4G02500/AT5G55500/AT4G36890/AT4G01770/AT1G74380/AT1G56550/AT5G07720/AT2G37090/AT4G01220
BP	GO:0006928	movement of cell or subcellular component	79	-0.500462	-1.58061	0.000640828	0.0106763	0.00916544	8745	tags=70%, list=40%, signal=42%	AT2G21380/AT3G10180/AT1G50360/AT1G63640/AT4G27180/AT1G42550/AT1G04160/AT3G49650/AT3G16060/AT1G12430/AT2G20290/AT4G38950/AT2G22640/AT2G37420/AT3G50240/AT1G09170/AT3G63480/AT3G10310/AT1G20060/AT5G66310/AT2G33240/AT5G27000/AT1G59540/AT3G45850/AT5G27550/AT1G73860/AT2G47500/AT2G22610/AT4G39050/AT1G18550/AT3G16630/AT3G54870/AT5G65930/AT5G60930/AT5G54670/AT5G23910/AT4G14150/AT4G21270/AT2G28620/AT5G10470…
MF	GO:0042973	glucan endo-1,3-beta-D-glucosidase activity	33	-0.592356	-1.68281	0.000647099	0.0107287	0.00921042	4548	tags=55%, list=21%, signal=43%	AT1G11820/AT5G58480/AT2G01630/AT3G04010/AT5G42100/AT4G17180/AT4G26830/AT5G42720/AT2G05790/AT1G32860/AT1G30080/AT4G16260/AT5G55180/AT3G13560/AT1G64760/AT1G66250/AT3G07320/AT3G57260
BP	GO:0009624	response to nematode	75	-0.497497	-1.56176	0.000651512	0.01075	0.00922866	7061	tags=59%, list=33%, signal=40%	AT5G04770/AT5G06680/AT5G61410/AT2G30080/AT5G64840/AT5G54800/AT5G52450/AT2G29650/AT3G11900/AT1G08350/AT3G03090/AT5G53550/AT3G43790/AT2G38120/AT2G39350/AT1G43850/AT5G17520/AT3G51870/AT2G36910/AT3G22600/AT1G25275/AT5G27350/AT1G58340/AT5G38030/AT2G47260/AT5G14940/AT2G47800/AT2G21050/AT5G13580/AT4G18210/AT5G51600/AT1G59740/AT5G44370/AT5G12860/AT1G58360/AT3G14310/AT5G64290/AT1G72140/AT1G64780/AT3G27400…
MF	GO:0060089	molecular transducer activity	173	-0.427138	-1.43202	0.000673851	0.0110653	0.00949941	7402	tags=53%, list=34%, signal=35%	AT2G17260/AT3G59750/AT4G04960/AT3G48100/AT4G17870/AT5G46790/AT1G34110/AT4G18020/AT5G65600/AT1G12220/AT4G26540/AT5G27210/AT5G01560/AT2G26330/AT3G26090/AT1G34210/AT4G28350/AT1G66340/AT2G18790/AT5G20480/AT2G43700/AT5G48940/AT4G29050/AT5G60270/AT2G23950/AT5G46330/AT2G41820/AT5G38280/AT4G30520/AT1G04120/AT1G42540/AT5G06740/AT3G13380/AT5G27100/AT5G01550/AT1G61380/AT1G72180/AT1G71830/AT3G45430/AT1G52310…
CC	GO:0005875	microtubule associated complex	68	-0.507204	-1.57991	0.000695408	0.011365	0.00975663	5534	tags=46%, list=26%, signal=34%	AT5G16730/AT1G20060/AT5G27550/AT5G20110/AT4G39050/AT1G18550/AT1G11160/AT3G54870/AT5G65930/AT4G32830/AT1G74690/AT5G54670/AT5G23910/AT2G25880/AT4G14150/AT4G21270/AT3G19050/AT4G05190/AT4G26660/AT3G20150/AT3G05330/AT3G44050/AT1G55550/AT3G17360/AT3G02930/AT4G14330/AT5G55520/AT3G23670/AT4G27360/AT1G65010/AT4G27595
BP	GO:0010374	stomatal complex development	62	-0.519903	-1.60573	0.00072454	0.0117849	0.0101172	6805	tags=58%, list=31%, signal=40%	AT2G26330/AT2G18790/AT3G54180/AT5G60880/AT1G14350/AT1G70410/AT4G26690/AT1G33240/AT1G25250/AT4G12970/AT3G22780/AT5G65590/AT1G63700/AT3G22820/AT3G50070/AT5G10440/AT5G07180/AT3G24140/AT1G12860/AT5G11300/AT1G15570/AT1G20160/AT5G65420/AT2G20875/AT2G38620/AT4G17880/AT4G14770/AT1G80080/AT3G01500/AT2G16630/AT5G62230/AT4G37810/AT1G75640/AT1G04110/AT3G06120/AT5G55480
CC	GO:0016604	nuclear body	97	0.33769	1.671	0.000730163	0.0118204	0.0101476	2686	tags=30%, list=12%, signal=26%	AT1G09140/AT4G25500/AT1G55310/AT4G02430/AT1G78600/AT1G02840/AT2G42890/AT1G09570/AT4G03430/AT3G55460/AT1G23860/AT2G41500/AT2G37340/AT5G50780/AT1G60170/AT1G61620/AT5G02200/AT3G53500/AT3G14750/AT2G41020/AT3G15210/AT5G52040/AT4G16280/AT1G29400/AT2G20490/AT5G64200/AT2G30260/AT4G36690/AT1G60900
BP	GO:0003333	amino acid transmembrane transport	34	-0.601739	-1.71949	0.000782877	0.0126142	0.0108291	2644	tags=41%, list=12%, signal=36%	AT5G65990/AT5G58970/AT2G34960/AT2G39510/AT4G31730/AT1G58360/AT5G64290/AT1G44100/AT1G80510/AT5G57685/AT5G49630/AT5G19500/AT4G25760/AT2G24762
MF	GO:0052689	carboxylic ester hydrolase activity	167	-0.429984	-1.44022	0.000803004	0.0128548	0.0110357	5520	tags=40%, list=26%, signal=30%	AT1G34340/AT3G62590/AT4G04350/AT5G23530/AT5G43860/AT4G37150/AT5G16715/AT5G23870/AT2G23600/AT1G26360/AT5G49950/AT1G11090/AT5G67050/AT2G36710/AT3G05620/AT1G69240/AT5G04960/AT5G04970/AT5G47500/AT3G10720/AT3G02410/AT4G19420/AT2G42690/AT3G47670/AT5G42930/AT3G05910/AT5G55590/AT5G22800/AT1G10770/AT2G45220/AT3G43270/AT3G62060/AT5G19730/AT5G09760/AT4G18460/AT5G38520/AT4G02330/AT1G53830/AT5G24420/AT3G49220…
BP	GO:1903825	organic acid transmembrane transport	54	-0.525761	-1.60109	0.000805299	0.0128548	0.0110357	7258	tags=61%, list=34%, signal=41%	AT3G30390/AT5G04770/AT4G24570/AT1G25480/AT3G11900/AT5G46800/AT5G38770/AT1G54350/AT2G22500/AT3G56200/AT2G38120/AT3G53510/AT2G26900/AT4G22840/AT5G65990/AT5G13580/AT2G17470/AT4G00370/AT5G58970/AT1G08430/AT2G34960/AT2G39510/AT5G12860/AT4G31730/AT1G58360/AT5G64290/AT1G44100/AT1G80510/AT5G57685/AT5G49630/AT5G19500/AT4G25760/AT2G24762
BP	GO:0006631	fatty acid metabolic process	213	-0.411628	-1.39113	0.000810559	0.0128789	0.0110563	4355	tags=28%, list=20%, signal=22%	AT1G32440/AT1G04710/AT1G13460/AT3G28910/AT3G25540/AT3G11170/AT1G04640/AT1G13580/AT2G45970/AT1G30520/AT3G03480/AT4G24510/AT2G33380/AT1G43800/AT4G36830/AT4G14440/AT1G19440/AT3G23840/AT2G18950/AT1G67730/AT4G34250/AT2G26250/AT1G04020/AT5G20410/AT1G75000/AT2G47240/AT5G10480/AT2G15090/AT3G55360/AT3G45140/AT1G49430/AT5G59770/AT1G68530/AT5G23190/AT4G34510/AT4G13840/AT2G31360/AT4G27030/AT4G32770/AT2G38010…
BP	GO:0080027	response to herbivore	11	-0.767442	-1.77642	0.000819156	0.0129555	0.0111221	1800	tags=45%, list=8%, signal=42%	AT3G45140/AT2G14580/AT2G44300/AT3G04720/AT3G44860
BP	GO:0046942	carboxylic acid transport	67	-0.51172	-1.59139	0.000874269	0.0137637	0.0118159	8437	tags=69%, list=39%, signal=42%	AT2G32040/AT3G59360/AT4G22310/AT2G39890/AT4G29070/AT4G35335/AT2G06925/AT4G15230/AT5G33320/AT4G24570/AT3G13050/AT1G25480/AT5G54800/AT2G43240/AT2G29940/AT2G34390/AT5G46800/AT5G65000/AT2G22500/AT5G41760/AT5G40670/AT4G17970/AT3G18440/AT5G46110/AT5G47560/AT2G26900/AT4G22840/AT1G68600/AT3G55740/AT5G52050/AT2G17470/AT4G00370/AT1G08430/AT2G34960/AT2G39510/AT2G19690/AT5G12860/AT4G31730/AT1G58360/AT5G64290…
CC	GO:1902554	serine/threonine protein kinase complex	71	-0.494974	-1.54647	0.00088281	0.0138347	0.0118769	5979	tags=49%, list=28%, signal=36%	AT2G27970/AT1G18670/AT5G39420/AT1G53050/AT5G25380/AT4G19560/AT1G77390/AT3G50070/AT5G10440/AT1G47210/AT5G41360/AT1G16330/AT1G09600/AT3G05050/AT4G30825/AT2G26760/AT5G11300/AT2G17620/AT3G11520/AT1G76540/AT1G15570/AT5G65420/AT4G03270/AT1G57700/AT1G20930/AT2G38620/AT1G18040/AT1G76310/AT4G35620/AT1G20610/AT5G06150/AT1G47230/AT4G37630/AT1G44110/AT5G43080
CC	GO:0030532	small nuclear ribonucleoprotein complex	69	0.350845	1.57564	0.000906218	0.014137	0.0121364	11789	tags=96%, list=55%, signal=44%	AT2G30000/AT4G03430/AT2G32600/AT2G41500/AT3G50670/AT1G60170/AT1G14640/AT1G03140/AT5G64270/AT5G51410/AT5G17440/AT1G76860/AT1G04080/AT2G30260/AT5G12280/AT5G16260/AT5G27720/AT4G21660/AT2G47640/AT1G14650/AT3G07590/AT5G25230/AT3G62840/AT3G55930/AT3G19670/AT5G09390/AT3G11500/AT4G03120/AT5G20160/AT3G47120/AT3G24730/AT3G23325/AT2G43810/AT5G08290/AT1G80070/AT1G06960/AT4G38780/AT4G20440/AT2G03870/AT4G12600…
MF	GO:0106310	protein serine kinase activity	473	-0.368026	-1.27327	0.000920464	0.0142586	0.0122407	7385	tags=42%, list=34%, signal=28%	AT3G59750/AT4G04960/AT1G68830/AT3G05140/AT1G34110/AT1G26150/AT1G51890/AT5G65600/AT2G20300/AT4G14580/AT5G40820/AT3G56760/AT5G04870/AT4G31390/AT4G26540/AT5G01560/AT1G54610/AT2G26330/AT1G34210/AT1G56130/AT1G78530/AT4G28350/AT1G63430/AT1G26970/AT5G20480/AT1G53430/AT2G43700/AT3G17510/AT4G32300/AT2G28590/AT5G48940/AT4G34500/AT3G51850/AT4G29050/AT3G48260/AT1G70460/AT4G20140/AT5G10930/AT5G60270/AT1G11300…
MF	GO:0019187	beta-1,4-mannosyltransferase activity	20	-0.657245	-1.70792	0.000929121	0.0142586	0.0122407	5937	tags=75%, list=27%, signal=54%	AT3G03050/AT5G22740/AT4G15290/AT2G32610/AT5G16190/AT4G15320/AT5G03760/AT2G32540/AT1G23480/AT2G32530/AT1G51630/AT1G24070/AT4G23990/AT3G21190/AT1G02730
MF	GO:0051753	mannan synthase activity	20	-0.657245	-1.70792	0.000929121	0.0142586	0.0122407	5937	tags=75%, list=27%, signal=54%	AT3G03050/AT5G22740/AT4G15290/AT2G32610/AT5G16190/AT4G15320/AT5G03760/AT2G32540/AT1G23480/AT2G32530/AT1G51630/AT1G24070/AT4G23990/AT3G21190/AT1G02730
BP	GO:0048354	mucilage biosynthetic process involved in seed coat development	14	-0.717954	-1.75386	0.000930628	0.0142586	0.0122407	3570	tags=50%, list=17%, signal=42%	AT4G36890/AT2G35620/AT5G63800/AT1G02720/AT1G63930/AT1G21070/AT3G46550
BP	GO:0048646	anatomical structure formation involved in morphogenesis	184	-0.416655	-1.40179	0.000948979	0.0144751	0.0124266	6429	tags=40%, list=30%, signal=28%	AT4G29130/AT3G54180/AT5G56320/AT1G28560/AT1G14350/AT2G29940/AT1G13710/AT4G20140/AT5G55300/AT2G22125/AT4G18390/AT1G55020/AT4G20050/AT3G09090/AT5G02030/AT1G50240/AT2G31160/AT2G20750/AT5G65000/AT2G44190/AT2G02970/AT2G38120/AT2G39350/AT4G20910/AT1G30210/AT3G55090/AT2G22670/AT1G77690/AT1G73590/AT2G27990/AT4G39400/AT3G24300/AT4G13510/AT3G28860/AT5G59340/AT1G77740/AT3G20860/AT2G31090/AT3G14067/AT3G52430…
MF	GO:0004888	transmembrane signaling receptor activity	92	-0.482454	-1.54922	0.00096343	0.0146305	0.01256	9951	tags=84%, list=46%, signal=45%	AT1G27320/AT5G11210/AT4G33430/AT1G15530/AT2G32390/AT4G35290/AT5G07280/AT5G60300/AT3G51480/AT4G28490/AT2G31880/AT2G32800/AT2G13790/AT1G51940/AT1G16320/AT5G48400/AT3G05010/AT1G05200/AT2G17260/AT3G59750/AT4G04960/AT5G65600/AT5G27210/AT5G01560/AT2G26330/AT3G26090/AT1G34210/AT4G28350/AT5G20480/AT2G43700/AT4G29050/AT5G60270/AT5G46330/AT2G41820/AT5G38280/AT1G04120/AT1G42540/AT5G06740/AT3G13380/AT5G27100…
BP	GO:0015711	organic anion transport	99	-0.459999	-1.48652	0.000997805	0.0150858	0.0129509	8716	tags=63%, list=40%, signal=38%	AT1G61800/AT1G76670/AT2G32040/AT3G59360/AT5G61810/AT4G22310/AT2G39890/AT4G29070/AT4G35335/AT1G14560/AT2G06925/AT4G23010/AT4G15230/AT5G33320/AT4G24570/AT3G13050/AT1G25480/AT5G54800/AT2G43240/AT2G29940/AT2G34390/AT5G19380/AT5G46800/AT5G65000/AT2G22500/AT5G41760/AT5G56450/AT5G40670/AT4G17970/AT4G39390/AT5G51050/AT3G18440/AT5G46110/AT5G47560/AT4G24460/AT2G26900/AT4G22840/AT1G68600/AT3G55740/AT4G31600…
CC	GO:0097525	spliceosomal snRNP complex	68	0.350389	1.60418	0.00103001	0.0155044	0.0133103	11789	tags=96%, list=55%, signal=44%	AT2G30000/AT4G03430/AT2G32600/AT2G41500/AT3G50670/AT1G60170/AT1G14640/AT1G03140/AT5G64270/AT5G51410/AT5G17440/AT1G76860/AT1G04080/AT2G30260/AT5G12280/AT5G16260/AT5G27720/AT4G21660/AT2G47640/AT1G14650/AT3G07590/AT5G25230/AT3G55930/AT3G19670/AT5G09390/AT3G11500/AT4G03120/AT5G20160/AT3G47120/AT3G24730/AT3G23325/AT2G43810/AT5G08290/AT1G80070/AT1G06960/AT4G38780/AT4G20440/AT2G03870/AT4G12600/AT1G03330…
MF	GO:0004312	fatty acid synthase activity	24	-0.629008	-1.69016	0.00107132	0.0160243	0.0137566	3085	tags=38%, list=14%, signal=32%	AT4G36830/AT1G75000/AT3G55360/AT5G43760/AT1G04220/AT1G25450/AT1G01120/AT1G35290/AT2G04570
MF	GO:0004650	polygalacturonase activity	30	-0.593701	-1.66032	0.00107389	0.0160243	0.0137566	6573	tags=67%, list=30%, signal=46%	AT3G06770/AT3G57790/AT2G43880/AT4G23820/AT4G20050/AT3G26610/AT5G41870/AT1G23460/AT3G62110/AT4G23500/AT3G61490/AT2G43870/AT3G42950/AT3G15720/AT5G49215/AT1G10640/AT1G48100/AT3G07970/AT1G65570/AT1G60590
MF	GO:0015144	carbohydrate transmembrane transporter activity	66	-0.499979	-1.55561	0.00108894	0.0161785	0.013889	5437	tags=45%, list=25%, signal=34%	AT5G59250/AT3G03090/AT5G62850/AT1G30220/AT5G17520/AT5G27360/AT1G09960/AT5G59740/AT1G22710/AT4G09810/AT4G02050/AT5G27350/AT5G17010/AT3G14770/AT1G19450/AT4G15920/AT3G16690/AT3G05400/AT1G80760/AT4G00370/AT1G34020/AT1G34580/AT5G13170/AT1G16370/AT1G16390/AT3G28007/AT1G71880/AT1G73220/AT1G79410/AT4G04750
BP	GO:0009813	flavonoid biosynthetic process	57	-0.514842	-1.57494	0.0011397	0.0168597	0.0144737	3528	tags=37%, list=16%, signal=31%	AT1G53500/AT2G40890/AT3G55120/AT5G41315/AT5G07990/AT2G26170/AT5G63580/AT2G47460/AT4G17880/AT1G70000/AT1G78570/AT5G49660/AT3G58110/AT1G30530/AT1G06000/AT1G75040/AT3G21560/AT3G51240/AT5G05270/AT5G08640/AT5G13930
BP	GO:0061640	cytoskeleton-dependent cytokinesis	49	-0.53202	-1.60413	0.00116857	0.0172126	0.0147767	6036	tags=51%, list=28%, signal=37%	AT2G22125/AT3G03050/AT5G64740/AT1G50240/AT4G15290/AT4G39350/AT2G32610/AT2G01210/AT5G49160/AT5G12150/AT4G14150/AT2G28620/AT4G15320/AT3G19050/AT2G32540/AT3G05330/AT2G32530/AT1G69770/AT3G55340/AT3G17360/AT2G21770/AT5G09870/AT4G23990/AT3G23670/AT1G02730
BP	GO:0010214	seed coat development	41	-0.557401	-1.64669	0.00121356	0.0177989	0.01528	4133	tags=41%, list=19%, signal=34%	AT2G48130/AT1G29160/AT4G36890/AT1G53500/AT2G45970/AT2G22900/AT2G35620/AT5G63800/AT1G02720/AT1G63930/AT1G21070/AT5G15740/AT2G47670/AT3G46550/AT1G18710/AT2G21770/AT5G04160
CC	GO:0005871	kinesin complex	31	-0.587866	-1.65536	0.00123045	0.0179698	0.0154267	5896	tags=68%, list=27%, signal=49%	AT3G63480/AT1G20060/AT5G27550/AT4G39050/AT1G18550/AT3G54870/AT5G65930/AT5G54670/AT5G23910/AT4G14150/AT4G21270/AT3G19050/AT4G05190/AT4G26660/AT3G20150/AT3G44050/AT1G55550/AT3G17360/AT4G14330/AT5G55520/AT3G23670
BP	GO:0044772	mitotic cell cycle phase transition	82	-0.480557	-1.52263	0.00125166	0.0182021	0.0156262	7930	tags=60%, list=37%, signal=38%	AT1G70210/AT4G34160/AT1G77620/AT1G52530/AT4G37490/AT4G14700/AT4G21530/AT3G02680/AT3G18730/AT1G77320/AT5G38110/AT3G54180/AT3G16320/AT3G19590/AT2G29680/AT1G49910/AT5G25380/AT1G71760/AT1G77390/AT2G33560/AT1G50490/AT3G50070/AT5G10440/AT1G47210/AT1G16330/AT1G07270/AT5G05510/AT3G25980/AT2G26760/AT5G11300/AT2G17620/AT3G11520/AT1G76540/AT1G15570/AT5G65420/AT4G03270/AT1G20930/AT2G38620/AT4G12620/AT1G76310…
BP	GO:0009631	cold acclimation	57	0.371738	1.65913	0.00125707	0.0182037	0.0156276	1712	tags=25%, list=8%, signal=23%	AT5G59820/AT4G25470/AT3G55580/AT4G25480/AT4G25490/AT3G50980/AT1G20440/AT2G21490/AT4G15910/AT1G20450/AT2G42560/AT1G18740/AT1G29395/AT4G31420
BP	GO:0010025	wax biosynthetic process	33	-0.576479	-1.63771	0.00132044	0.0189614	0.016278	3608	tags=42%, list=17%, signal=35%	AT5G12420/AT1G51500/AT4G24510/AT1G02205/AT5G61590/AT2G47240/AT3G55360/AT1G49430/AT1G68530/AT5G57800/AT4G13840/AT1G06360/AT1G01120/AT5G02890
BP	GO:0010166	wax metabolic process	33	-0.576479	-1.63771	0.00132044	0.0189614	0.016278	3608	tags=42%, list=17%, signal=35%	AT5G12420/AT1G51500/AT4G24510/AT1G02205/AT5G61590/AT2G47240/AT3G55360/AT1G49430/AT1G68530/AT5G57800/AT4G13840/AT1G06360/AT1G01120/AT5G02890
BP	GO:0015918	sterol transport	12	-0.733016	-1.72495	0.00134856	0.0192844	0.0165553	4627	tags=75%, list=21%, signal=59%	AT4G01510/AT1G45015/AT5G06480/AT2G26370/AT3G44100/AT5G23830/AT5G23840/AT5G23820/AT2G16005
BP	GO:0044770	cell cycle phase transition	103	-0.456502	-1.48058	0.00138805	0.0197668	0.0169695	7930	tags=57%, list=37%, signal=36%	AT1G70210/AT4G34160/AT1G77620/AT1G52530/AT4G37490/AT4G14700/AT4G21530/AT3G05480/AT5G40820/AT3G02680/AT3G18730/AT1G77320/AT5G38110/AT3G54180/AT3G16320/AT3G19590/AT1G14350/AT2G29680/AT1G49910/AT4G32700/AT5G25380/AT1G71760/AT4G24710/AT1G77390/AT2G33560/AT1G50490/AT1G02970/AT3G50070/AT5G10440/AT1G47210/AT1G16330/AT4G17760/AT1G07270/AT5G05510/AT3G25980/AT5G45610/AT2G26760/AT5G11300/AT2G17620/AT3G11520…
BP	GO:0009407	toxin catabolic process	41	0.426297	1.8669	0.00139552	0.0197909	0.0169902	1133	tags=32%, list=5%, signal=30%	AT1G69930/AT2G02930/AT4G02520/AT2G29450/AT2G29480/AT1G69920/AT1G02920/AT1G02930/AT2G29470/AT2G47730/AT5G62480/AT2G29460/AT1G78380
CC	GO:0005856	cytoskeleton	338	-0.379069	-1.29783	0.00140823	0.019889	0.0170744	8236	tags=45%, list=38%, signal=28%	AT5G05620/AT2G27170/AT2G40070/AT5G24310/AT4G27180/AT1G04160/AT5G62070/AT3G49650/AT1G23220/AT4G17220/AT3G08670/AT5G55280/AT1G12430/AT1G61000/AT1G14840/AT2G45800/AT4G11990/AT4G37490/AT3G53760/AT5G19390/AT5G03040/AT2G44690/AT4G00680/AT5G06680/AT2G33385/AT4G18830/AT2G20290/AT2G37620/AT3G09710/AT5G08390/AT3G14170/AT1G58210/AT5G07590/AT3G61760/AT1G27210/AT3G19590/AT3G12110/AT1G27920/AT5G55400/AT2G22125…
BP	GO:0051643	endoplasmic reticulum localization	11	0.701237	2.06953	0.00142388	0.0199459	0.0171232	1471	tags=36%, list=7%, signal=34%	AT4G21450/AT4G05060/AT2G23830/AT3G60600
BP	GO:0061817	endoplasmic reticulum-plasma membrane tethering	11	0.701237	2.06953	0.00142388	0.0199459	0.0171232	1471	tags=36%, list=7%, signal=34%	AT4G21450/AT4G05060/AT2G23830/AT3G60600
BP	GO:0000902	cell morphogenesis	383	-0.371796	-1.2771	0.00146345	0.0203602	0.0174789	5760	tags=35%, list=27%, signal=26%	AT5G64340/AT4G36380/AT5G65810/AT5G24630/AT4G14455/AT4G26690/AT5G23530/AT3G51300/AT1G33240/AT3G26610/AT4G23640/AT3G51160/AT3G08550/AT5G15310/AT2G20750/AT5G63980/AT2G17800/AT5G07830/AT3G51050/AT4G16340/AT3G12160/AT1G63680/AT4G28280/AT1G31650/AT5G22220/AT1G50890/AT4G02270/AT2G41940/AT4G35950/AT3G16630/AT1G11160/AT2G42260/AT3G27960/AT3G54870/AT2G26420/AT1G34350/AT5G65930/AT4G00150/AT5G65090/AT1G67030…
BP	GO:0043086	negative regulation of catalytic activity	56	-0.520277	-1.58959	0.00146532	0.0203602	0.0174789	6377	tags=52%, list=30%, signal=37%	AT1G62770/AT5G62340/AT4G19700/AT5G20740/AT1G03680/AT5G65000/AT2G42260/AT3G17130/AT3G62820/AT5G51520/AT1G44900/AT4G12390/AT1G47960/AT3G50630/AT4G25250/AT4G00080/AT5G48820/AT4G25260/AT2G23430/AT5G62360/AT5G64620/AT2G47670/AT3G47380/AT1G73330/AT3G02730/AT5G62350/AT2G01610/AT5G38610/AT3G49330
BP	GO:1901071	glucosamine-containing compound metabolic process	18	-0.675054	-1.73087	0.00149936	0.0207492	0.0178129	5768	tags=78%, list=27%, signal=57%	AT4G01700/AT1G05850/AT2G13290/AT3G16920/AT1G12990/AT3G27540/AT1G02360/AT3G47540/AT1G67880/AT4G19810/AT5G14480/AT5G15770/AT4G19820/AT1G56680
BP	GO:0044106	cellular amine metabolic process	67	-0.501523	-1.55968	0.00151022	0.0207537	0.0178167	1705	tags=21%, list=8%, signal=19%	AT4G29720/AT1G75500/AT5G04950/AT3G18000/AT1G65840/AT5G60890/AT2G16500/AT1G56430/AT2G22330/AT5G18930/AT4G08870/AT4G31500/AT4G39950/AT5G56080
MF	GO:0015171	amino acid transmembrane transporter activity	70	-0.492035	-1.53523	0.00151178	0.0207537	0.0178167	7279	tags=56%, list=34%, signal=37%	AT5G23810/AT3G30390/AT1G47670/AT5G04770/AT1G31820/AT3G11900/AT5G41800/AT5G46800/AT3G56200/AT2G38120/AT1G05940/AT5G40670/AT2G38100/AT1G77690/AT5G36940/AT5G63850/AT5G05630/AT3G28960/AT5G02180/AT2G39130/AT3G54830/AT3G55740/AT5G14940/AT5G65990/AT3G09330/AT2G21050/AT5G15240/AT5G58970/AT2G34960/AT3G13620/AT2G39510/AT1G48640/AT1G58360/AT5G64290/AT1G44100/AT1G80510/AT5G49630/AT2G40900/AT2G36590
BP	GO:0035384	thioester biosynthetic process	19	0.5702	1.93207	0.00157663	0.0214721	0.0184335	2576	tags=42%, list=12%, signal=37%	AT2G34590/AT1G09430/AT3G16950/AT1G59900/AT5G35360/AT2G38040/AT1G01090/AT3G25860
BP	GO:0071616	acyl-CoA biosynthetic process	19	0.5702	1.93207	0.00157663	0.0214721	0.0184335	2576	tags=42%, list=12%, signal=37%	AT2G34590/AT1G09430/AT3G16950/AT1G59900/AT5G35360/AT2G38040/AT1G01090/AT3G25860
MF	GO:0052716	hydroquinone:oxygen oxidoreductase activity	13	-0.71595	-1.72559	0.0016102	0.0218427	0.0187516	5546	tags=92%, list=26%, signal=69%	AT2G38080/AT3G09220/AT5G01040/AT5G03260/AT5G60020/AT2G29130/AT5G07130/AT1G18140/AT5G01190/AT2G46570/AT2G40370/AT2G30210
CC	GO:0009524	phragmoplast	68	-0.493776	-1.53808	0.00162588	0.0219407	0.0188357	6503	tags=51%, list=30%, signal=36%	AT3G61760/AT3G19590/AT1G27920/AT1G49910/AT1G72670/AT1G50240/AT3G51300/AT1G08350/AT2G17800/AT3G10730/AT5G47970/AT2G37070/AT5G67270/AT5G65930/AT4G26760/AT2G01910/AT5G62500/AT3G15380/AT4G14150/AT4G21270/AT5G67470/AT5G10470/AT1G17480/AT3G19050/AT1G03780/AT5G04990/AT5G51600/AT3G60840/AT5G54650/AT2G26180/AT2G38720/AT1G18370/AT3G55340/AT4G14330/AT3G23670
MF	GO:0030570	pectate lyase activity	16	-0.686318	-1.72521	0.00163021	0.0219407	0.0188357	4161	tags=69%, list=19%, signal=56%	AT3G53190/AT4G22080/AT5G48900/AT3G09540/AT1G04680/AT4G13710/AT3G07010/AT1G67750/AT3G27400/AT4G24780/AT5G63180
BP	GO:0001763	morphogenesis of a branching structure	28	-0.590868	-1.63944	0.00166505	0.0223221	0.0191632	6429	tags=64%, list=30%, signal=45%	AT4G29130/AT4G18390/AT5G02030/AT1G30210/AT2G27990/AT2G46640/AT3G24300/AT4G13510/AT3G14067/AT3G24770/AT2G26170/AT5G61480/AT2G31070/AT4G13195/AT1G53230/AT2G34925/AT1G73870/AT1G03055
MF	GO:0016762	xyloglucan:xyloglucosyl transferase activity	29	-0.592222	-1.65299	0.00167606	0.0223822	0.0192148	5263	tags=59%, list=24%, signal=44%	AT5G57530/AT2G14620/AT1G10550/AT4G03210/AT2G18800/AT1G32170/AT1G14720/AT3G23730/AT4G30290/AT4G28850/AT2G01850/AT5G48070/AT5G65730/AT3G44990/AT2G36870/AT5G57540/AT4G37800
MF	GO:0030246	carbohydrate binding	132	-0.43648	-1.44471	0.00174655	0.0232332	0.0199453	6822	tags=44%, list=32%, signal=30%	AT2G19860/AT4G25600/AT1G26810/AT4G35810/AT1G48740/AT3G06300/AT4G29130/AT3G55760/AT3G52180/AT5G08000/AT1G16090/AT2G40840/AT3G01260/AT4G24430/AT1G05850/AT1G16120/AT1G68560/AT5G13980/AT1G66880/AT1G09890/AT1G10380/AT3G20040/AT1G48930/AT4G11050/AT5G38210/AT5G39790/AT3G16470/AT1G74800/AT2G42530/AT3G26380/AT1G25390/AT1G11720/AT5G14950/AT4G36360/AT1G79680/AT4G19985/AT3G58100/AT1G52030/AT1G55370/AT5G01260…
BP	GO:0000910	cytokinesis	104	-0.453279	-1.4715	0.00176068	0.0233229	0.0200224	6036	tags=40%, list=28%, signal=29%	AT2G22125/AT3G03050/AT1G72670/AT5G64740/AT1G50240/AT1G54960/AT5G50375/AT3G22780/AT4G15290/AT4G32830/AT4G39350/AT4G26760/AT2G32610/AT2G01210/AT4G22970/AT5G49160/AT5G12150/AT2G25880/AT4G14150/AT2G28620/AT5G10470/AT4G15320/AT1G17480/AT3G19050/AT2G32540/AT5G51600/AT3G58650/AT3G05330/AT2G26180/AT2G32530/AT3G44050/AT3G05750/AT1G18370/AT1G69770/AT3G55340/AT3G17360/AT2G21770/AT5G09870/AT1G53140/AT4G23990…
MF	GO:0098772	molecular function regulator	398	-0.371589	-1.27651	0.00177639	0.0233229	0.0200224	4389	tags=28%, list=20%, signal=23%	AT4G28550/AT1G73930/AT3G17130/AT3G50070/AT3G62820/AT1G13460/AT5G06860/AT2G26040/AT5G10440/AT1G47210/AT5G51520/AT5G04960/AT4G16515/AT4G27100/AT5G04970/AT3G10720/AT5G16400/AT4G22910/AT4G22860/AT3G05490/AT2G01680/AT2G43535/AT3G47670/AT5G15510/AT2G39370/AT1G16330/AT3G25600/AT1G54450/AT5G25510/AT4G12390/AT2G39730/AT5G02620/AT1G47960/AT2G26760/AT5G11300/AT1G73000/AT2G17620/AT3G11520/AT5G12150/AT1G15570…
MF	GO:0072341	modified amino acid binding	20	0.549138	1.88672	0.00178023	0.0233229	0.0200224	1133	tags=35%, list=5%, signal=33%	AT2G02930/AT4G02520/AT2G29450/AT1G02920/AT1G02930/AT2G47730/AT1G78380
BP	GO:0009812	flavonoid metabolic process	75	-0.482512	-1.51471	0.00178048	0.0233229	0.0200224	3528	tags=32%, list=16%, signal=27%	AT1G53500/AT2G40890/AT3G45070/AT3G55120/AT5G41315/AT5G07990/AT2G26170/AT5G63580/AT2G47460/AT4G17880/AT1G70000/AT1G78570/AT5G49660/AT3G58110/AT1G30530/AT1G06000/AT1G75040/AT5G47990/AT3G21560/AT3G51240/AT4G27560/AT5G05270/AT5G08640/AT5G13930
MF	GO:0003777	microtubule motor activity	33	-0.570939	-1.62197	0.00179699	0.0234497	0.0201312	5896	tags=64%, list=27%, signal=46%	AT3G63480/AT1G20060/AT5G27550/AT4G39050/AT1G18550/AT3G54870/AT5G65930/AT5G54670/AT5G23910/AT4G14150/AT4G21270/AT3G19050/AT4G05190/AT4G26660/AT3G20150/AT3G44050/AT1G55550/AT3G17360/AT4G14330/AT5G55520/AT3G23670
BP	GO:0045595	regulation of cell differentiation	46	-0.522123	-1.5653	0.00184459	0.0239796	0.0205861	4298	tags=43%, list=20%, signal=35%	AT3G28455/AT5G13290/AT3G24140/AT3G27920/AT1G11130/AT3G24770/AT1G63245/AT1G05065/AT1G69588/AT5G53200/AT1G70895/AT1G69320/AT1G17920/AT5G52870/AT2G01505/AT4G20270/AT2G30424/AT4G13195/AT2G30420/AT1G65380
BP	GO:1905039	carboxylic acid transmembrane transport	52	-0.519378	-1.57624	0.00189459	0.0245367	0.0210644	7258	tags=65%, list=34%, signal=44%	AT4G22310/AT1G44800/AT5G24920/AT3G30390/AT5G04770/AT4G24570/AT1G25480/AT3G11900/AT5G46800/AT5G38770/AT1G54350/AT2G22500/AT3G56200/AT2G38120/AT2G26900/AT4G22840/AT5G65990/AT2G17470/AT4G00370/AT5G58970/AT1G08430/AT2G34960/AT2G39510/AT5G12860/AT4G31730/AT1G58360/AT5G64290/AT1G44100/AT1G80510/AT5G57685/AT5G49630/AT5G19500/AT4G25760/AT2G24762
BP	GO:0051338	regulation of transferase activity	89	-0.469774	-1.50314	0.00193638	0.0249836	0.021448	5482	tags=43%, list=25%, signal=32%	AT5G25380/AT4G33270/AT3G28970/AT1G77390/AT2G42260/AT3G50070/AT3G48360/AT2G44740/AT5G10440/AT1G47210/AT4G22910/AT4G22860/AT5G15510/AT1G16330/AT4G30825/AT2G26760/AT5G11300/AT2G17620/AT3G11520/AT1G15570/AT3G09290/AT5G65420/AT3G50630/AT4G03270/AT1G03780/AT5G48820/AT2G23430/AT2G45080/AT1G76310/AT4G35620/AT1G20610/AT5G06150/AT1G47230/AT4G37630/AT5G04140/AT5G07450/AT1G44110/AT5G43080
MF	GO:0016538	cyclin-dependent protein serine/threonine kinase regulator activity	48	-0.532452	-1.59791	0.0019646	0.0252528	0.0216791	5482	tags=52%, list=25%, signal=39%	AT5G25380/AT4G19560/AT1G77390/AT3G50070/AT5G10440/AT1G47210/AT1G16330/AT2G26760/AT5G11300/AT2G17620/AT3G11520/AT1G15570/AT5G65420/AT3G50630/AT4G03270/AT5G48820/AT2G23430/AT1G76310/AT4G35620/AT1G20610/AT5G06150/AT1G47230/AT4G37630/AT1G44110/AT5G43080
BP	GO:0009699	phenylpropanoid biosynthetic process	85	-0.472442	-1.50611	0.00197397	0.0252541	0.0216803	5546	tags=41%, list=26%, signal=31%	AT2G38080/AT5G05340/AT1G05850/AT4G01070/AT3G53510/AT3G44550/AT3G16920/AT5G03260/AT3G16340/AT2G30490/AT5G60020/AT2G40890/AT1G17840/AT1G79180/AT2G37040/AT5G13580/AT4G12350/AT5G66390/AT1G66230/AT3G19450/AT5G23190/AT5G49660/AT4G17785/AT1G64670/AT4G37970/AT3G11430/AT2G21890/AT5G41040/AT4G36220/AT1G04220/AT4G39330/AT4G23690/AT2G22420/AT4G31940/AT5G13930
MF	GO:0030234	enzyme regulator activity	354	-0.375049	-1.28594	0.00197942	0.0252541	0.0216803	4389	tags=28%, list=20%, signal=22%	AT4G28550/AT1G73930/AT3G17130/AT3G50070/AT3G62820/AT1G13460/AT5G06860/AT2G26040/AT5G10440/AT1G47210/AT5G51520/AT5G04960/AT4G27100/AT5G04970/AT3G10720/AT5G16400/AT4G22910/AT4G22860/AT2G01680/AT3G47670/AT5G15510/AT2G39370/AT1G16330/AT3G25600/AT1G54450/AT5G25510/AT4G12390/AT2G39730/AT5G02620/AT1G47960/AT2G26760/AT5G11300/AT1G73000/AT2G17620/AT3G11520/AT5G12150/AT1G15570/AT1G10770/AT4G04640/AT2G43490…
MF	GO:0015631	tubulin binding	165	-0.420213	-1.40704	0.00205752	0.0261242	0.0224272	6293	tags=46%, list=29%, signal=33%	AT1G27210/AT2G37420/AT3G50240/AT1G27920/AT2G22125/AT1G09170/AT3G63480/AT3G10310/AT3G19570/AT1G20060/AT5G62580/AT5G66310/AT4G30710/AT5G27000/AT2G44190/AT1G59540/AT3G43610/AT3G45850/AT5G27550/AT1G73860/AT2G47500/AT3G01450/AT1G50890/AT2G37070/AT5G67270/AT2G22610/AT4G39050/AT1G18550/AT3G16630/AT3G54870/AT5G65930/AT4G26760/AT3G60660/AT4G22860/AT2G01910/AT5G43160/AT2G25480/AT5G60930/AT5G15510/AT3G02170…
BP	GO:0006949	syncytium formation	14	-0.701619	-1.71395	0.00206283	0.0261242	0.0224272	1658	tags=50%, list=8%, signal=46%	AT1G26770/AT2G39700/AT2G03090/AT2G40610/AT2G28950/AT1G69530/AT4G28250
MF	GO:1901505	carbohydrate derivative transmembrane transporter activity	80	-0.470154	-1.4866	0.002173	0.0274181	0.023538	9103	tags=74%, list=42%, signal=43%	AT4G39850/AT3G46180/AT1G57980/AT1G61800/AT1G76670/AT3G59360/AT2G13100/AT5G61810/AT4G05130/AT4G08700/AT4G35335/AT2G13650/AT4G17550/AT1G14560/AT1G19770/AT4G23010/AT5G54800/AT5G42420/AT2G43240/AT5G01500/AT1G07290/AT2G33750/AT1G57990/AT4G35300/AT5G65000/AT1G30400/AT5G41760/AT5G56450/AT1G02630/AT5G59740/AT4G39390/AT5G51050/AT5G41160/AT3G51870/AT5G46110/AT4G05120/AT1G44750/AT4G09810/AT4G18205/AT2G34660…
CC	GO:0071004	U2-type prespliceosome	21	0.544996	1.89791	0.00228076	0.0285678	0.024525	2686	tags=48%, list=12%, signal=42%	AT2G32600/AT3G50670/AT1G14640/AT5G64270/AT5G51410/AT5G17440/AT1G04080/AT5G12280/AT4G36690/AT1G60900
CC	GO:0071010	prespliceosome	21	0.544996	1.89791	0.00228076	0.0285678	0.024525	2686	tags=48%, list=12%, signal=42%	AT2G32600/AT3G50670/AT1G14640/AT5G64270/AT5G51410/AT5G17440/AT1G04080/AT5G12280/AT4G36690/AT1G60900
BP	GO:0010143	cutin biosynthetic process	21	-0.637813	-1.67622	0.00230175	0.0287259	0.0246607	6002	tags=81%, list=28%, signal=59%	AT1G16060/AT1G02390/AT1G01610/AT2G38530/AT5G15310/AT1G06520/AT2G47240/AT1G49430/AT3G48720/AT3G05600/AT1G64670/AT5G23940/AT3G11430/AT4G01950/AT2G38110/AT3G01140/AT3G10570
MF	GO:0009055	electron transfer activity	71	-0.479538	-1.49824	0.0023457	0.0291683	0.0250405	2227	tags=31%, list=10%, signal=28%	AT2G01918/AT1G20340/AT1G54500/AT4G05450/AT2G44790/AT3G20570/AT2G27035/AT5G66190/AT5G65165/AT2G32300/AT2G18450/AT1G14150/AT3G27200/AT2G25060/AT4G12880/AT5G07475/AT1G72230/AT4G31840/AT4G27520/AT3G01440/AT5G25090/AT2G02850
CC	GO:0005874	microtubule	173	-0.411838	-1.38073	0.00242581	0.0300556	0.0258022	6293	tags=42%, list=29%, signal=30%	AT1G27210/AT3G19590/AT1G27920/AT2G22125/AT3G63480/AT5G64740/AT3G19570/AT1G20060/AT5G62580/AT4G30710/AT2G44190/AT1G27850/AT5G27550/AT5G15600/AT3G01450/AT1G50890/AT2G33560/AT3G51540/AT2G37070/AT5G67270/AT4G39050/AT1G18550/AT3G16630/AT3G27960/AT3G54870/AT5G65930/AT4G32830/AT4G26760/AT3G60660/AT2G26410/AT4G22860/AT5G43160/AT5G15510/AT3G02170/AT5G54670/AT5G62500/AT5G23910/AT4G22970/AT2G24970/AT3G25980…
BP	GO:0010016	shoot system morphogenesis	175	-0.411476	-1.38114	0.00246285	0.0304046	0.0261019	6429	tags=40%, list=30%, signal=28%	AT4G29130/AT3G54180/AT1G14350/AT4G32880/AT1G13710/AT5G55300/AT1G51450/AT4G18390/AT4G18750/AT5G02030/AT4G36380/AT5G65810/AT4G26690/AT5G03680/AT1G25250/AT3G15030/AT4G12970/AT5G65590/AT1G30210/AT1G63700/AT3G22820/AT2G23380/AT2G48120/AT4G03550/AT5G08070/AT1G73590/AT2G46870/AT2G27990/AT5G66870/AT1G68130/AT5G08370/AT5G07180/AT5G67100/AT3G24140/AT3G14067/AT1G17840/AT3G09070/AT2G32280/AT4G01500/AT2G20875…
BP	GO:0030497	fatty acid elongation	13	-0.697908	-1.6821	0.00255047	0.0313735	0.0269336	3085	tags=62%, list=14%, signal=53%	AT4G36830/AT4G34250/AT1G75000/AT5G10480/AT2G15090/AT5G59770/AT4G34510/AT1G01120
BP	GO:0006040	amino sugar metabolic process	33	-0.564299	-1.6031	0.00257411	0.0315513	0.0270863	5768	tags=58%, list=27%, signal=42%	AT4G01700/AT1G31070/AT1G05850/AT3G20480/AT2G13290/AT3G16920/AT3G56040/AT1G12990/AT4G05210/AT3G27540/AT4G19985/AT1G02360/AT3G47540/AT1G67880/AT4G19810/AT5G14480/AT5G15770/AT4G19820/AT1G56680
BP	GO:0010876	lipid localization	111	-0.439437	-1.43179	0.00263204	0.0321237	0.0275777	5639	tags=39%, list=26%, signal=29%	AT1G26130/AT2G38530/AT1G54350/AT2G15050/AT1G68710/AT2G18370/AT4G27780/AT1G72700/AT4G01510/AT1G73780/AT1G45015/AT5G40420/AT3G22600/AT2G48130/AT5G06480/AT2G26370/AT3G47780/AT1G17840/AT1G19800/AT2G13820/AT3G47740/AT5G52050/AT3G44100/AT3G18280/AT1G13210/AT3G01570/AT5G01870/AT3G47750/AT2G38540/AT3G51600/AT5G23830/AT2G19690/AT2G37870/AT5G23840/AT5G23820/AT2G44300/AT5G59320/AT1G27950/AT3G43720/AT1G48750…
BP	GO:0015850	organic hydroxy compound transport	25	-0.604145	-1.63939	0.00263953	0.0321237	0.0275777	6258	tags=60%, list=29%, signal=43%	AT2G29940/AT2G34390/AT1G30220/AT4G01510/AT1G45015/AT3G16340/AT5G06480/AT2G26370/AT4G22840/AT5G52050/AT3G44100/AT5G23830/AT5G23840/AT5G23820/AT2G16005
BP	GO:0001932	regulation of protein phosphorylation	80	-0.464214	-1.46782	0.00270206	0.0327685	0.0281312	4323	tags=38%, list=20%, signal=30%	AT3G50070/AT2G44740/AT5G10440/AT1G47210/AT4G22860/AT5G15510/AT1G16330/AT4G30825/AT2G26760/AT5G11300/AT2G17620/AT3G11520/AT1G15570/AT5G65420/AT3G50630/AT4G03270/AT1G03780/AT5G10480/AT5G48820/AT2G23430/AT2G45080/AT1G76310/AT4G35620/AT1G20610/AT5G06150/AT1G47230/AT4G37630/AT5G07450/AT1G44110/AT5G43080
BP	GO:0045491	xylan metabolic process	55	-0.504537	-1.54205	0.00274691	0.033195	0.0284974	6183	tags=51%, list=29%, signal=36%	AT1G08990/AT5G10560/AT1G27440/AT1G27930/AT5G22940/AT2G38320/AT5G67230/AT1G68560/AT2G34410/AT5G46340/AT4G36890/AT3G03210/AT5G64020/AT5G01360/AT1G28240/AT1G29890/AT2G40320/AT1G33800/AT5G67210/AT4G33810/AT3G06550/AT3G55990/AT1G78060/AT1G73140/AT2G37090/AT3G19620/AT2G15440/AT1G54940
BP	GO:1901570	fatty acid derivative biosynthetic process	34	-0.57383	-1.63974	0.00288405	0.0347301	0.0298152	3608	tags=41%, list=17%, signal=34%	AT5G12420/AT1G51500/AT4G24510/AT1G02205/AT5G61590/AT2G47240/AT3G55360/AT1G49430/AT1G68530/AT5G57800/AT4G13840/AT1G06360/AT1G01120/AT5G02890
BP	GO:0006515	protein quality control for misfolded or incompletely synthesized proteins	30	0.440912	1.78835	0.00290526	0.0348631	0.0299294	488	tags=13%, list=2%, signal=13%	AT1G26800/AT4G15420/AT3G53230/AT5G03340
MF	GO:0046873	metal ion transmembrane transporter activity	196	-0.405863	-1.3684	0.00294136	0.0350512	0.0300908	9196	tags=60%, list=43%, signal=35%	AT1G59870/AT3G51480/AT2G48020/AT5G11800/AT2G42950/AT4G30360/AT1G76800/AT2G29410/AT5G13750/AT5G24290/AT1G34470/AT4G33520/AT1G11960/AT5G67330/AT3G23870/AT1G07810/AT4G37270/AT2G21120/AT5G57110/AT2G04305/AT5G66650/AT5G61810/AT1G53210/AT2G24610/AT5G55470/AT5G48400/AT4G23700/AT4G27850/AT4G38730/AT1G05200/AT5G13740/AT4G18160/AT4G30560/AT4G00900/AT2G30070/AT4G35920/AT4G00630/AT1G30450/AT2G17260/AT4G33530…
BP	GO:0072330	monocarboxylic acid biosynthetic process	214	-0.400833	-1.35544	0.00294136	0.0350512	0.0300908	6629	tags=38%, list=31%, signal=27%	AT3G06470/AT3G53260/AT3G25760/AT1G08510/AT2G28630/AT2G32720/AT2G27150/AT1G16060/AT2G26640/AT1G55020/AT1G18870/AT4G30440/AT1G06090/AT4G21070/AT5G42650/AT5G63980/AT1G06080/AT1G52340/AT1G67080/AT5G57590/AT4G25050/AT1G73805/AT5G22070/AT1G32440/AT3G28455/AT3G28910/AT3G25540/AT3G11170/AT1G13580/AT4G24510/AT2G33380/AT3G52430/AT1G17420/AT4G36830/AT1G19440/AT5G67030/AT2G20610/AT3G23840/AT2G37040/AT2G18950…
BP	GO:0009698	phenylpropanoid metabolic process	117	-0.438631	-1.43509	0.00297104	0.0352823	0.0302893	5546	tags=39%, list=26%, signal=29%	AT2G38080/AT1G51680/AT5G05340/AT1G05850/AT4G01070/AT5G64120/AT3G53510/AT3G02130/AT3G44550/AT3G16920/AT5G03260/AT3G16340/AT2G22990/AT2G30490/AT5G60020/AT2G40890/AT1G55270/AT1G17840/AT1G79180/AT1G31720/AT2G37040/AT5G13580/AT4G12350/AT1G33800/AT5G66390/AT1G66230/AT3G19450/AT5G23190/AT5G49660/AT4G17785/AT1G64670/AT4G37970/AT3G11430/AT2G21890/AT5G41040/AT4G36220/AT1G04220/AT4G39330/AT1G66270/AT1G65060…
BP	GO:0009071	serine family amino acid catabolic process	17	-0.643829	-1.64207	0.0029955	0.0354502	0.0304334	5133	tags=65%, list=24%, signal=49%	AT4G13890/AT3G26115/AT5G26780/AT1G36370/AT2G26080/AT1G32470/AT1G11860/AT2G35370/AT4G37930/AT4G13930/AT4G33010
BP	GO:0009627	systemic acquired resistance	73	-0.478771	-1.49965	0.00301979	0.0356149	0.0305748	3776	tags=34%, list=17%, signal=28%	AT4G25050/AT1G73805/AT4G01895/AT4G19660/AT4G18470/AT4G16890/AT3G52430/AT4G23170/AT1G55490/AT2G40690/AT3G25882/AT5G03350/AT3G18490/AT2G37870/AT2G22330/AT5G05960/AT5G13320/AT3G05180/AT1G75040/AT1G29660/AT3G04720/AT3G53980/AT5G48490/AT2G14610/AT3G57260
BP	GO:0045492	xylan biosynthetic process	37	-0.54777	-1.58963	0.00321445	0.0377808	0.0324342	5600	tags=54%, list=26%, signal=40%	AT1G27440/AT1G27930/AT5G22940/AT2G38320/AT5G67230/AT2G34410/AT5G46340/AT4G36890/AT3G03210/AT5G64020/AT5G01360/AT1G29890/AT1G33800/AT5G67210/AT3G06550/AT3G55990/AT1G73140/AT2G37090/AT2G15440/AT1G54940
CC	GO:0099081	supramolecular polymer	185	-0.406113	-1.36648	0.00331464	0.0385622	0.033105	7748	tags=48%, list=36%, signal=31%	AT4G17220/AT3G08670/AT5G55280/AT1G12430/AT1G61000/AT1G14840/AT4G11990/AT5G03040/AT5G06680/AT3G09710/AT3G14170/AT1G58210/AT3G61760/AT1G27210/AT3G19590/AT1G27920/AT5G55400/AT2G22125/AT3G63480/AT5G64740/AT3G19570/AT1G20060/AT5G62580/AT4G30710/AT2G44190/AT1G27850/AT5G27550/AT5G15600/AT3G01450/AT1G50890/AT2G33560/AT3G51540/AT2G37070/AT5G67270/AT4G39050/AT1G18550/AT3G16630/AT3G27960/AT3G54870/AT5G65930…
CC	GO:0099512	supramolecular fiber	185	-0.406113	-1.36648	0.00331464	0.0385622	0.033105	7748	tags=48%, list=36%, signal=31%	AT4G17220/AT3G08670/AT5G55280/AT1G12430/AT1G61000/AT1G14840/AT4G11990/AT5G03040/AT5G06680/AT3G09710/AT3G14170/AT1G58210/AT3G61760/AT1G27210/AT3G19590/AT1G27920/AT5G55400/AT2G22125/AT3G63480/AT5G64740/AT3G19570/AT1G20060/AT5G62580/AT4G30710/AT2G44190/AT1G27850/AT5G27550/AT5G15600/AT3G01450/AT1G50890/AT2G33560/AT3G51540/AT2G37070/AT5G67270/AT4G39050/AT1G18550/AT3G16630/AT3G27960/AT3G54870/AT5G65930…
CC	GO:0099513	polymeric cytoskeletal fiber	185	-0.406113	-1.36648	0.00331464	0.0385622	0.033105	7748	tags=48%, list=36%, signal=31%	AT4G17220/AT3G08670/AT5G55280/AT1G12430/AT1G61000/AT1G14840/AT4G11990/AT5G03040/AT5G06680/AT3G09710/AT3G14170/AT1G58210/AT3G61760/AT1G27210/AT3G19590/AT1G27920/AT5G55400/AT2G22125/AT3G63480/AT5G64740/AT3G19570/AT1G20060/AT5G62580/AT4G30710/AT2G44190/AT1G27850/AT5G27550/AT5G15600/AT3G01450/AT1G50890/AT2G33560/AT3G51540/AT2G37070/AT5G67270/AT4G39050/AT1G18550/AT3G16630/AT3G27960/AT3G54870/AT5G65930…
MF	GO:0004298	threonine-type endopeptidase activity	10	0.702996	1.99624	0.00337626	0.0391464	0.0336066	6425	tags=100%, list=30%, signal=70%	AT4G00590/AT3G22630/AT5G40580/AT3G60820/AT1G77440/AT1G21720/AT4G31300/AT1G56450/AT4G14800/AT3G27430
BP	GO:0051726	regulation of cell cycle	223	-0.392896	-1.33179	0.00338871	0.0391585	0.0336169	7930	tags=47%, list=37%, signal=30%	AT1G70210/AT4G34160/AT1G77620/AT1G20330/AT2G34780/AT1G52530/AT5G07290/AT4G11990/AT4G37490/AT2G39830/AT4G14700/AT4G21530/AT3G05480/AT5G40820/AT3G02680/AT2G46980/AT4G32730/AT1G77320/AT2G36010/AT1G35530/AT5G38110/AT3G54180/AT3G16320/AT3G19590/AT1G14350/AT3G60550/AT2G29680/AT2G27970/AT1G49910/AT1G72670/AT4G31400/AT5G10010/AT4G32700/AT5G25380/AT1G33240/AT1G71760/AT4G24710/AT3G27630/AT3G27060/AT5G09790…
MF	GO:0015112	nitrate transmembrane transporter activity	20	-0.625038	-1.62422	0.00346297	0.0398823	0.0342383	6184	tags=70%, list=29%, signal=50%	AT1G12110/AT3G45060/AT3G27170/AT1G72130/AT5G50200/AT3G45650/AT3G16180/AT5G40890/AT1G18880/AT1G22550/AT1G72140/AT1G69870/AT3G21670/AT3G45680
BP	GO:0071218	cellular response to misfolded protein	22	0.511394	1.81596	0.00347871	0.0399296	0.0342789	1656	tags=27%, list=8%, signal=25%	AT1G26800/AT4G15420/AT3G53230/AT5G03340/AT5G05750/AT3G09840
MF	GO:0043295	glutathione binding	15	0.605956	1.92908	0.0037025	0.0422159	0.0362417	1133	tags=47%, list=5%, signal=44%	AT2G02930/AT4G02520/AT2G29450/AT1G02920/AT1G02930/AT2G47730/AT1G78380
MF	GO:1900750	oligopeptide binding	15	0.605956	1.92908	0.0037025	0.0422159	0.0362417	1133	tags=47%, list=5%, signal=44%	AT2G02930/AT4G02520/AT2G29450/AT1G02920/AT1G02930/AT2G47730/AT1G78380
MF	GO:1901681	sulfur compound binding	37	0.420987	1.80509	0.00372887	0.0423758	0.0363789	1133	tags=27%, list=5%, signal=26%	AT2G02930/AT4G02520/AT2G29450/AT3G06850/AT1G02920/AT1G02930/AT2G47730/AT5G54960/AT1G31812/AT1G78380
BP	GO:0009826	unidimensional cell growth	280	-0.380954	-1.2982	0.00382967	0.0432769	0.0371525	6392	tags=39%, list=30%, signal=28%	AT3G54180/AT5G56320/AT5G60880/AT5G15580/AT3G16320/AT1G79860/AT5G09350/AT1G09330/AT5G64340/AT4G36380/AT5G65810/AT4G14455/AT4G26690/AT5G23530/AT3G51300/AT3G26610/AT4G23640/AT3G51160/AT3G08550/AT2G20750/AT5G63980/AT5G07830/AT3G51050/AT3G12160/AT4G28280/AT1G31650/AT1G50890/AT4G02270/AT1G11160/AT3G27960/AT3G54870/AT2G26420/AT1G34350/AT4G00150/AT5G65090/AT4G39400/AT2G20370/AT5G26720/AT3G02170/AT1G74160…
BP	GO:0010345	suberin biosynthetic process	17	-0.637943	-1.62706	0.00383339	0.0432769	0.0371525	5068	tags=59%, list=23%, signal=45%	AT3G53510/AT3G44550/AT1G17840/AT5G13580/AT5G23190/AT4G17785/AT1G64670/AT3G11430/AT5G41040/AT1G04220
CC	GO:0009705	plant-type vacuole membrane	112	-0.435797	-1.4208	0.00386831	0.043528	0.0373681	5763	tags=40%, list=27%, signal=30%	AT2G38170/AT4G22990/AT3G45060/AT3G51390/AT3G03090/AT1G15690/AT3G27170/AT1G55730/AT5G49890/AT5G61350/AT5G41000/AT5G55630/AT5G57630/AT4G17970/AT1G72130/AT5G46090/AT3G18440/AT5G33280/AT4G33000/AT1G12950/AT3G58810/AT1G68600/AT3G15380/AT3G55120/AT4G15920/AT4G17340/AT3G21550/AT1G62200/AT2G17470/AT3G16690/AT4G18425/AT5G40890/AT1G08430/AT2G38220/AT1G22550/AT1G75500/AT3G58060/AT1G54030/AT1G16370/AT1G72140…
BP	GO:0060560	developmental growth involved in morphogenesis	327	-0.369992	-1.26539	0.00390403	0.0437863	0.0375899	6392	tags=37%, list=30%, signal=27%	AT3G54180/AT5G56320/AT5G60880/AT5G15580/AT3G16320/AT1G79860/AT5G09350/AT1G09330/AT5G51310/AT5G64340/AT4G36380/AT5G65810/AT4G14455/AT4G26690/AT5G23530/AT3G51300/AT3G26610/AT4G23640/AT3G51160/AT3G08550/AT2G20750/AT5G63980/AT5G07830/AT3G51050/AT3G12160/AT4G28280/AT1G31650/AT1G50890/AT4G02270/AT1G11160/AT3G27960/AT3G54870/AT4G15290/AT3G62720/AT2G26420/AT1G34350/AT4G00150/AT5G65090/AT4G39400/AT2G20370…
BP	GO:0051788	response to misfolded protein	25	0.477914	1.82239	0.00392664	0.0438965	0.0376844	1656	tags=24%, list=8%, signal=22%	AT1G26800/AT4G15420/AT3G53230/AT5G03340/AT5G05750/AT3G09840
BP	GO:0043649	dicarboxylic acid catabolic process	12	0.622485	1.88302	0.00399554	0.0445217	0.0382212	2997	tags=58%, list=14%, signal=50%	AT5G18170/AT5G07440/AT2G02000/AT1G79440/AT3G48990/AT3G17760/AT3G22200
MF	GO:0004675	transmembrane receptor protein serine/threonine kinase activity	46	-0.503909	-1.51069	0.00401834	0.0446309	0.0383149	7385	tags=63%, list=34%, signal=42%	AT3G59750/AT4G04960/AT5G65600/AT5G01560/AT1G34210/AT4G28350/AT2G43700/AT4G29050/AT5G60270/AT5G46330/AT5G38280/AT5G06740/AT5G01550/AT1G71830/AT3G45430/AT2G43690/AT5G13290/AT1G66150/AT4G02410/AT2G01950/AT3G59700/AT4G02420/AT5G03140/AT5G49760/AT3G53380/AT2G37710/AT3G08870/AT1G65800/AT4G21380
BP	GO:0080142	regulation of salicylic acid biosynthetic process	13	-0.685606	-1.65245	0.00409358	0.0453199	0.0389064	4675	tags=38%, list=22%, signal=30%	AT1G73805/AT5G22070/AT3G52430/AT4G31000/AT1G53130
BP	GO:1901568	fatty acid derivative metabolic process	38	-0.536452	-1.55893	0.00415737	0.0458782	0.0393856	4795	tags=42%, list=22%, signal=33%	AT3G49210/AT3G44550/AT5G12420/AT1G51500/AT4G24510/AT1G02205/AT5G61590/AT2G47240/AT3G55360/AT1G49430/AT1G68530/AT5G57800/AT4G13840/AT1G06360/AT1G01120/AT5G02890
MF	GO:0047262	polygalacturonate 4-alpha-galacturonosyltransferase activity	24	-0.597257	-1.60484	0.00449258	0.0494184	0.0424249	7477	tags=83%, list=35%, signal=55%	AT1G19300/AT1G06780/AT3G58790/AT3G28340/AT3G62660/AT2G20810/AT5G47780/AT2G30575/AT3G25140/AT3G01040/AT1G74088/AT2G38650/AT1G02720/AT5G15470/AT1G24170/AT3G02350/AT3G61130/AT1G18580/AT1G13250/AT3G50760

## Sheet: Dataset 5
Supplemental Dataset 5. CRY1-regulated genes at 22°C (cry1-22 vs WT-22).
Gene_ID	cry1-22-rep1	cry1-22-rep2	cry1-22-rep3	WT-22-rep1	WT-22-rep2	WT-22-rep3	Log2 (cry1-22 vs WT-22)	p value	name	description
AT1G01520	6.83	6.55	7.37	16.89	15.3	13.91	-1.15166	0.000698478	ASG4	Homeodomain-like superfamily protein [Source:NCBI gene (formerly Entrezgene);Acc:839337]
AT1G01600	5.63	4.77	5.25	12.4	14.87	10.67	-1.27756	0.0039461	CYP86A4	cytochrome P450, family 86, subfamily A, polypeptide 4 [Source:NCBI gene (formerly Entrezgene);Acc:839347]
AT1G01670	0.66	0.86	0.85	0.2	0.31	0.26	1.62196	0.00181123	AT1G01670	RING/U-box superfamily protein [Source:NCBI gene (formerly Entrezgene);Acc:839365]
AT1G01680	3.35	1.06	2.85	0.2	0.61	0.39	2.59694	0.045719	PUB54	plant U-box 54 [Source:NCBI gene (formerly Entrezgene);Acc:839251]
AT1G01695	0.25	0.21	0.37	0.13	0.11	0.06	1.46815	0.0279838	TRM33	Phosphatidylinositol N-acetyglucosaminlytransferase subunit P-like protein [Source:NCBI gene (formerly Entrezgene);Acc:6241450]
AT1G01715	2.02	2.44	2.59	0.88	0.88	0.47	1.66058	0.00182442	AT1G01715
AT1G02610	4.69	4.99	4.56	9.05	10.06	9.47	-1.00506	0.000116148	AT1G02610	RING/FYVE/PHD zinc finger superfamily protein [Source:NCBI gene (formerly Entrezgene);Acc:837915]
AT1G02700	7.9	4	6.79	3.22	2.46	2.34	1.22059	0.0406267	AT1G02700	GATA transcription factor-like protein [Source:NCBI gene (formerly Entrezgene);Acc:839492]
AT1G02770	5.38	4	3.18	2.36	1.41	1.93	1.1398	0.0306415	AT1G02770
AT1G02820	22.56	18.49	19.28	275.38	325.26	242.71	-3.80518	0.000408058	LEA3	Late embryosis abundant 3 (LEA3) family protein [Source:NCBI gene (formerly Entrezgene);Acc:839304]
AT1G03020	12.29	13.83	15.84	33.96	37.9	37.25	-1.3787	0.000149549	AT1G03020	Thioredoxin superfamily protein [Source:NCBI gene (formerly Entrezgene);Acc:839505]
AT1G03120	3.25	3.15	2.51	1.27	0.87	1.22	1.40696	0.00217567	RAB28	responsive to abscisic acid 28 [Source:NCBI gene (formerly Entrezgene);Acc:839571]
AT1G03660	1.13	1.59	1.42	0.19	0.91	0.37	1.49381	0.0250012	AT1G03660	Ankyrin-repeat containing protein [Source:NCBI gene (formerly Entrezgene);Acc:28716028]
AT1G03790	9.03	9.51	10.07	4.75	3.96	2.62	1.33637	0.00112878	SOM	Zinc finger C-x8-C-x5-C-x3-H type family protein [Source:NCBI gene (formerly Entrezgene);Acc:839408]
AT1G03920	2.02	1.72	1.87	0.7	0.64	0.96	1.28637	0.00108607	AT1G03920	Protein kinase family protein [Source:NCBI gene (formerly Entrezgene);Acc:839369]
AT1G04233	23.8	24.99	20.52	15.81	1.61	0	1.99232	0.0291717	AT1G04233	ncRNA [Source:NCBI gene (formerly Entrezgene);Acc:28716078]
AT1G04247	2.84	2.03	1.48	0.75	0.94	0.97	1.25533	0.0373743	AT1G04247	ncRNA [Source:NCBI gene (formerly Entrezgene);Acc:28716081]
AT1G04490	1.95	2.85	2.27	1.23	0.91	1.29	1.0435	0.0136493	AT1G04490
AT1G04500	0.04	0	0.09	0.13	0.12	0.2	-1.79141	0.0421434	AT1G04500	CCT motif family protein [Source:NCBI gene (formerly Entrezgene);Acc:839510]
AT1G04723	1.52	1.74	2.97	0.87	0	0	2.84014	0.02907	AT1G04723	ncRNA [Source:NCBI gene (formerly Entrezgene);Acc:28716171]
AT1G04800	4.27	8.3	8.1	19.84	22.78	27.07	-1.75341	0.00272798	AT1G04800	glycine-rich protein [Source:NCBI gene (formerly Entrezgene);Acc:839406]
AT1G05083	3.01	1.89	3.15	1	1.13	0.98	1.37207	0.0148354	AT1G05083	ncRNA [Source:NCBI gene (formerly Entrezgene);Acc:28716243]
AT1G05253	32.91	25.65	41.54	69.28	70.77	64.84	-1.03341	0.0020885	AT1G05253	ncRNA [Source:NCBI gene (formerly Entrezgene);Acc:28716277]
AT1G05280	0.39	0.52	0.67	0.26	0.12	0.21	1.42114	0.021978	AT1G05280	ERV-F (C)1 provirus ancestral Env polyprotein, putative (DUF604) [Source:NCBI gene (formerly Entrezgene);Acc:837026]
AT1G05503	4.41	8.71	7.12	1.09	2.02	3.91	1.52767	0.0428696
AT1G05510	8.4	3.1	8.03	1.07	0.83	0.65	2.93712	0.0297996	AT1G05510	naphthalene 1,2-dioxygenase subunit alpha (DUF1264) [Source:NCBI gene (formerly Entrezgene);Acc:837053]
AT1G05730	1.59	1.43	2.12	0.46	0.82	0.83	1.28453	0.0138803	AT1G05730	FAM136A-like protein (DUF842) [Source:NCBI gene (formerly Entrezgene);Acc:837080]
AT1G05760	11.54	23.01	24.26	6.67	6.93	9.77	1.3314	0.0471318	RTM1	Mannose-binding lectin superfamily protein [Source:NCBI gene (formerly Entrezgene);Acc:837084]
AT1G06080	38.28	54.19	49.91	18.91	18.89	29.74	1.07593	0.0139398	ADS1	delta 9 desaturase 1 [Source:NCBI gene (formerly Entrezgene);Acc:837117]
AT1G06340	2.08	1.93	2.39	0.91	0.65	0.53	1.61457	0.00122206	AT1G06340	Plant Tudor-like protein [Source:NCBI gene (formerly Entrezgene);Acc:837145]
AT1G06570	27.54	23.86	27.68	53.86	52.49	56.95	-1.04614	0.000102565	PDS1	4-hydroxyphenylpyruvate dioxygenase [Source:NCBI gene (formerly Entrezgene);Acc:837168]
AT1G07180	33.52	29.7	29.58	80.47	70.81	82.81	-1.33487	0.000268031	NDA1	alternative NAD(P)H dehydrogenase 1 [Source:NCBI gene (formerly Entrezgene);Acc:837229]
AT1G07430	7.22	7.09	6.35	3.12	2.58	3.51	1.16557	0.000565307	HAI2	highly ABA-induced PP2C protein 2 [Source:NCBI gene (formerly Entrezgene);Acc:837255]
AT1G07450	1.08	2.5	1.41	9.06	9.92	7.77	-2.42243	0.000666031	AT1G07450	NAD(P)-binding Rossmann-fold superfamily protein [Source:NCBI gene (formerly Entrezgene);Acc:837257]
AT1G07645	13.55	7.29	8.2	4.04	1.46	2.09	1.93587	0.0272191	DSI-1VOC	dessication-induced 1VOC superfamily protein [Source:NCBI gene (formerly Entrezgene);Acc:2745745]
AT1G07985	12.06	11.55	14.73	6.01	4.94	4.6	1.30194	0.00210581	AT1G07985	Expressed protein [Source:NCBI gene (formerly Entrezgene);Acc:2745747]
AT1G08197	3.39	3.81	3.6	0.95	0.7	2.22	1.48063	0.00894641
AT1G08687	2.84	5.43	4.71	2.52	1.19	0.4	1.65908	0.0403716
AT1G08810	7.24	8.97	10.16	15.38	22.77	15.35	-1.02064	0.0256989	MYB60	myb domain protein 60 [Source:NCBI gene (formerly Entrezgene);Acc:837403]
AT1G08830	137.83	109.03	90.36	35.31	46.45	26.64	1.63733	0.0069736	CSD1	copper/zinc superoxide dismutase 1 [Source:NCBI gene (formerly Entrezgene);Acc:837405]
AT1G09080	1.39	0.91	1.91	0.19	0.29	0.14	2.76348	0.0148923	BIP3	Heat shock protein 70 (Hsp 70) family protein [Source:NCBI gene (formerly Entrezgene);Acc:837429]
AT1G09240	1.17	1.31	1.02	7.17	5.32	3.54	-2.19535	0.016499	NAS3	nicotianamine synthase 3 [Source:NCBI gene (formerly Entrezgene);Acc:837444]
AT1G09350	8.08	6.45	6.42	1.83	4.48	2.42	1.2629	0.0138285	GolS3	galactinol synthase 3 [Source:NCBI gene (formerly Entrezgene);Acc:837457]
AT1G09500	12.85	5.11	7.84	35.06	48.47	21.61	-2.02687	0.030679	AT1G09500	NAD(P)-binding Rossmann-fold superfamily protein [Source:NCBI gene (formerly Entrezgene);Acc:837475]
AT1G09570	86.86	95.5	86.98	43.46	36.96	41.21	1.14693	0.00013795	PHYA	phytochrome A [Source:NCBI gene (formerly Entrezgene);Acc:837483]
AT1G09635	0.51	0.15	0.29	0.67	0.8	0.65	-1.15806	0.0273795
AT1G09685	2.05	1.36	2.23	0.81	0.75	1.01	1.13393	0.020828
AT1G09783	3.31	2.4	2.43	1.34	1.61	1.02	1.03589	0.0155553	AT1G09783	ncRNA [Source:NCBI gene (formerly Entrezgene);Acc:28717168]
AT1G09845	0.33	0.49	0.7	0.11	0.05	0	3.24793	0.0153925
AT1G10070	3.49	3.92	3.17	1.71	1.02	1.87	1.20163	0.00420035	BCAT-2	branched-chain amino acid transaminase 2 [Source:NCBI gene (formerly Entrezgene);Acc:837543]
AT1G10340	2.1	2.19	3.07	0.97	1.02	0.71	1.44675	0.00868487	AT1G10340	Ankyrin repeat family protein [Source:NCBI gene (formerly Entrezgene);Acc:837573]
AT1G10370	91.83	62.78	57.57	152.97	199.42	138.46	-1.20999	0.0119583	ERD9	Glutathione S-transferase family protein [Source:NCBI gene (formerly Entrezgene);Acc:837576]
AT1G10417	0.66	0.74	0.65	0.25	0.04	0.37	1.63509	0.00997211	AT1G10417	RUN/FYVE domain protein [Source:NCBI gene (formerly Entrezgene);Acc:3766692]
AT1G10520	1.67	1.83	1.99	0.82	0.95	0.6	1.21192	0.00164763	Pol{lambda}	DNA polymerase lambda (POLL) [Source:NCBI gene (formerly Entrezgene);Acc:837592]
AT1G10770	0.56	0.84	0.74	1.7	2.63	3.17	-1.80928	0.0149993	AT1G10770	Plant invertase/pectin methylesterase inhibitor superfamily protein [Source:NCBI gene (formerly Entrezgene);Acc:837620]
AT1G10810	1.72	1.86	2.3	0.91	0.6	1.17	1.13358	0.0113213	AT1G10810	NAD(P)-linked oxidoreductase superfamily protein [Source:NCBI gene (formerly Entrezgene);Acc:837624]
AT1G10970	5.55	4.58	2.88	1.77	1.78	1.15	1.46889	0.0265422	ZIP4	zinc transporter [Source:NCBI gene (formerly Entrezgene);Acc:837640]
AT1G11120	2.33	3.25	3.64	1.91	1.21	1.33	1.05096	0.0232179	AT1G11120	CTTNBP 2 amino-terminal-like protein [Source:NCBI gene (formerly Entrezgene);Acc:837653]
AT1G12080	319.32	472.96	319.18	162.66	94.99	133.5	1.50666	0.0119033	AT1G12080	Vacuolar calcium-binding protein-like protein [Source:NCBI gene (formerly Entrezgene);Acc:837760]
AT1G12130	1.23	0.81	0.65	0	0.06	0.21	3.31657	0.0118105	AT1G12130	Flavin-binding monooxygenase family protein [Source:NCBI gene (formerly Entrezgene);Acc:837765]
AT1G12570	1.64	1.09	1.94	5.34	7.95	6.95	-2.11571	0.00291035	AT1G12570	Glucose-methanol-choline (GMC) oxidoreductase family protein [Source:NCBI gene (formerly Entrezgene);Acc:837814]
AT1G12775	7.29	7.56	7.04	3.21	2.06	2.21	1.54916	0.000252008	AT1G12775	Pentatricopeptide repeat (PPR) superfamily protein [Source:NCBI gene (formerly Entrezgene);Acc:3766712]
AT1G13050	2.14	2.49	1.94	1.21	0.93	1.03	1.05141	0.00327837	AT1G13050	proline-rich receptor-like kinase [Source:NCBI gene (formerly Entrezgene);Acc:837862]
AT1G13430	7.03	6.58	7.54	3.04	2.98	3.57	1.14105	0.000325123	ST4C	sulfotransferase 4C [Source:NCBI gene (formerly Entrezgene);Acc:837903]
AT1G13470	1.3	1.2	2.4	0	0.28	0.08	3.76671	0.0183423	AT1G13470
AT1G13590	13.04	14.71	11.91	7.37	5.82	4.83	1.13809	0.00278737	PSK1	phytosulfokine 1 [Source:NCBI gene (formerly Entrezgene);Acc:837920]
AT1G13710	4.74	6.25	7.52	2.18	2.36	1.73	1.56177	0.00778859	CYP78A5	cytochrome P450, family 78, subfamily A, polypeptide 5 [Source:NCBI gene (formerly Entrezgene);Acc:837932]
AT1G14390	1.67	1.41	1.78	0.6	0.58	1.09	1.09826	0.0123976	AT1G14390	Leucine-rich repeat protein kinase family protein [Source:NCBI gene (formerly Entrezgene);Acc:838001]
AT1G14640	1.61	1.42	1.8	1.03	0.72	0.52	1.08933	0.00984534	AT1G14640	SWAP (Suppressor-of-White-APricot)/surp domain-containing protein [Source:NCBI gene (formerly Entrezgene);Acc:838026]
AT1G14760	2.53	3.07	4.32	1.06	1.19	1.28	1.49067	0.0162753	KNATM	KNOX meinox protein [Source:NCBI gene (formerly Entrezgene);Acc:838041]
AT1G14790	6.51	8.05	8.44	3.34	3.2	3.66	1.17306	0.00212796	RDR1	RNA-dependent RNA polymerase 1 [Source:NCBI gene (formerly Entrezgene);Acc:838044]
AT1G14960	32.16	16.89	20.85	46.86	61.67	40.41	-1.09137	0.0276274	AT1G14960	Polyketide cyclase/dehydrase and lipid transport superfamily protein [Source:NCBI gene (formerly Entrezgene);Acc:838061]
AT1G14970	2.47	3.19	3.89	1.27	0.96	1.21	1.47309	0.00839874	AT1G14970	O-fucosyltransferase family protein [Source:NCBI gene (formerly Entrezgene);Acc:838062]
AT1G15380	42.36	60.53	46.47	10.8	14.06	12.58	1.99614	0.00260474	GLYI4	Lactoylglutathione lyase / glyoxalase I family protein [Source:NCBI gene (formerly Entrezgene);Acc:838107]
AT1G15625	3.07	2.23	1.66	1.35	0.48	0.92	1.33966	0.0431909	AT1G15625	E3 ubiquitin-protein ligase [Source:NCBI gene (formerly Entrezgene);Acc:28717242]
AT1G15790	5.34	4.67	5.65	1.92	1.56	2.36	1.42304	0.000904415	AT1G15790	mediator of RNA polymerase II transcription subunit 15a-like protein [Source:NCBI gene (formerly Entrezgene);Acc:838148]
AT1G15825	0	0	0.33	1.45	0.92	0.48	-3.11042	0.0493795	AT1G15825	hydroxyproline-rich glycoprotein family protein [Source:NCBI gene (formerly Entrezgene);Acc:838152]
AT1G16640	1.7	1.39	2.18	0.88	1.09	0.51	1.08746	0.0311825	AT1G16640	AP2/B3-like transcriptional factor family protein [Source:NCBI gene (formerly Entrezgene);Acc:838233]
AT1G16720	81.27	88.48	95.39	181.25	179.92	187.42	-1.04897	3.57e-05	HCF173	high chlorophyll fluorescence phenotype 173 [Source:NCBI gene (formerly Entrezgene);Acc:838243]
AT1G16730	26.43	15.07	19.05	43.18	45.65	38.36	-1.07079	0.00494792	UP6
AT1G16850	79.3	59.66	45.72	25.19	32.04	16.28	1.32902	0.026167	AT1G16850	transmembrane protein [Source:NCBI gene (formerly Entrezgene);Acc:838256]
AT1G17460	4.19	4.52	4.76	2.62	1.95	2.07	1.02049	0.000998105	TRFL3	TRF-like 3 [Source:NCBI gene (formerly Entrezgene);Acc:838319]
AT1G17700	4.21	7.76	4.62	2.57	2.28	1.72	1.33635	0.0437795	PRA1.F1	prenylated RAB acceptor 1.F1 [Source:NCBI gene (formerly Entrezgene);Acc:838346]
AT1G17710	0.32	0.55	0.42	6.39	12.72	4.8	-4.21217	0.0356684	PEPC1	Pyridoxal phosphate phosphatase-related protein [Source:NCBI gene (formerly Entrezgene);Acc:838347]
AT1G17810	8.1	2.42	6.85	0.12	0.63	0.21	4.17742	0.0341448	BETA-TIP	beta-tonoplast intrinsic protein [Source:NCBI gene (formerly Entrezgene);Acc:838359]
AT1G19200	3.18	2.29	3.83	11.87	13.18	6.85	-1.77825	0.0190283	AT1G19200	cyclin-dependent kinase, putative (DUF581) [Source:NCBI gene (formerly Entrezgene);Acc:838503]
AT1G19397	3.51	4.56	3.79	0.76	1.29	2.34	1.43381	0.011308	AT1G19397	transmembrane protein [Source:NCBI gene (formerly Entrezgene);Acc:2745757]
AT1G19540	4.23	6.17	4.45	1.74	1.92	2.81	1.19863	0.0160133	AT1G19540	NmrA-like negative transcriptional regulator family protein [Source:NCBI gene (formerly Entrezgene);Acc:838541]
AT1G19610	4.73	3.92	5.28	1.64	1.21	1.92	1.54613	0.00237631	PDF1.4	defensin-like protein [Source:NCBI gene (formerly Entrezgene);Acc:838548]
AT1G20070	11.06	13.29	12.87	0.29	3.47	8.57	1.59391	0.0296611	AT1G20070
AT1G20120	0.69	1.08	0.83	1.49	1.86	2	-1.04103	0.00851773	AT1G20120	GDSL-like Lipase/Acylhydrolase superfamily protein [Source:NCBI gene (formerly Entrezgene);Acc:838601]
AT1G20390	3.98	2.93	2.95	1.01	1.49	1.31	1.3718	0.00571726
AT1G20470	19.11	19.58	18.27	50.25	52.57	42.03	-1.34654	0.000809752	AT1G20470	SAUR-like auxin-responsive protein family [Source:NCBI gene (formerly Entrezgene);Acc:838635]
AT1G20530	0.61	0.62	0.94	0.21	0.41	0.29	1.25376	0.0268936	AT1G20530	girdin (DUF630 and DUF632) [Source:NCBI gene (formerly Entrezgene);Acc:838641]
AT1G20570	0.29	0.43	0.5	0.09	0.24	0.21	1.17585	0.0420457	AT1G20570	Spc97 / Spc98 family of spindle pole body (SBP) component [Source:NCBI gene (formerly Entrezgene);Acc:838645]
AT1G20620	892.83	972.88	914.17	407.2	327.04	392.04	1.30346	8.78e-05	CAT3	catalase 3 [Source:NCBI gene (formerly Entrezgene);Acc:838651]
AT1G20700	4.01	4.5	2.69	1.42	1.66	1.75	1.2134	0.0180733	WOX14	WUSCHEL related homeobox 14 [Source:NCBI gene (formerly Entrezgene);Acc:838660]
AT1G20720	1.17	1.42	1.81	0.63	0.75	0.8	1.01318	0.0185295	AT1G20720	RAD3-like DNA-binding helicase protein [Source:NCBI gene (formerly Entrezgene);Acc:838662]
AT1G21110	8.12	4.86	7.46	16.45	16.51	12.8	-1.16269	0.00591309	IGMT3	O-methyltransferase family protein [Source:NCBI gene (formerly Entrezgene);Acc:838707]
AT1G21220	0.31	0.24	0.36	0.18	0.16	0	1.42033	0.0465629
AT1G21250	13.9	16.46	15.92	4.72	8.99	3.46	1.4305	0.00626761	WAK1	cell wall-associated kinase [Source:NCBI gene (formerly Entrezgene);Acc:838721]
AT1G21500	111.94	130.5	157.51	267.4	285.33	297.58	-1.08817	0.00069654	AT1G21500
AT1G21520	19.39	17.49	17.35	9.73	11.85	5.03	1.02712	0.0122234	AT1G21520
AT1G21540	2.65	2.59	2.83	5.33	7.42	5.38	-1.16774	0.00837513	AT1G21540	AMP-dependent synthetase and ligase family protein [Source:NCBI gene (formerly Entrezgene);Acc:838755]
AT1G22570	3.25	2.91	2.8	7.3	11.3	6.85	-1.5061	0.0180125	AT1G22570	Major facilitator superfamily protein [Source:NCBI gene (formerly Entrezgene);Acc:838863]
AT1G22690	105.49	68.82	73.6	568.77	699.29	512.82	-2.8447	0.000824289	AT1G22690	Gibberellin-regulated family protein [Source:NCBI gene (formerly Entrezgene);Acc:838875]
AT1G22850	57.22	52.19	58.02	113.63	127.5	106.19	-1.05271	0.000769814	AT1G22850	SNARE associated Golgi protein family [Source:NCBI gene (formerly Entrezgene);Acc:838890]
AT1G22890	9.69	9.09	9.89	24.08	31.44	22.93	-1.45223	0.00344283	AT1G22890	transmembrane protein [Source:NCBI gene (formerly Entrezgene);Acc:838896]
AT1G23060	3.33	5.06	4.59	1.31	1.38	1.8	1.5315	0.00628106	MDP40
AT1G23110	0.71	0.29	0.26	7.75	10.17	5.38	-4.20883	0.00615386	AT1G23110	fold protein [Source:NCBI gene (formerly Entrezgene);Acc:838919]
AT1G23140	6.72	6.53	5.78	11.8	16.2	14.34	-1.15375	0.00401711	AT1G23140	Calcium-dependent lipid-binding (CaLB domain) family protein [Source:NCBI gene (formerly Entrezgene);Acc:838922]
AT1G23390	48.13	51.08	65.69	124.17	118.34	121.86	-1.14381	0.000306104	AT1G23390	Kelch repeat-containing F-box family protein [Source:NCBI gene (formerly Entrezgene);Acc:838947]
AT1G23530	10.63	11.24	11.64	5.52	4.2	6.31	1.06382	0.00102992	AT1G23530	transmembrane protein [Source:NCBI gene (formerly Entrezgene);Acc:838962]
AT1G23840	0.64	0.74	0.79	0.09	0.33	0.18	1.85466	0.00319604	AT1G23840	transmembrane protein [Source:NCBI gene (formerly Entrezgene);Acc:838995]
AT1G24147	13.83	11.16	10.33	25.46	36.05	19.39	-1.19565	0.0380224	AT1G24147	transmembrane protein [Source:NCBI gene (formerly Entrezgene);Acc:5007719]
AT1G24260	1.83	1.64	1.11	2.66	4.57	3.61	-1.24295	0.0243403	2024-09-03	K-box region and MADS-box transcription factor family protein [Source:NCBI gene (formerly Entrezgene);Acc:839040]
AT1G24575	8.31	11.11	12.71	25.47	28.37	21.65	-1.23236	0.00344835	AT1G24575	DEAD-box ATP-dependent RNA helicase-like protein [Source:NCBI gene (formerly Entrezgene);Acc:839072]
AT1G24580	22.9	16.87	21.34	46.42	45	43.59	-1.14359	0.000241495	AT1G24580	RING/U-box superfamily protein [Source:NCBI gene (formerly Entrezgene);Acc:2745762]
AT1G25230	92.46	122.45	117.81	45.77	34.53	50.14	1.35092	0.00293375	AT1G25230	Calcineurin-like metallo-phosphoesterase superfamily protein [Source:NCBI gene (formerly Entrezgene);Acc:839105]
AT1G25250	2.46	2.82	2.95	0.62	1.41	0.54	1.67912	0.00385956	IDD16	indeterminate(ID)-domain 16 [Source:NCBI gene (formerly Entrezgene);Acc:839108]
AT1G26200	0.56	0.42	0.5	0	0.37	0	2	0.0464003	AT1G26200	TRAM, LAG1 and CLN8 (TLC) lipid-sensing domain containing protein [Source:NCBI gene (formerly Entrezgene);Acc:3766796]
AT1G26290	1.91	2.6	2.36	0.71	0.93	0.68	1.56619	0.00220673	AT1G26290
AT1G26530	0.79	0.84	0.62	0.19	0.07	0.54	1.49185	0.0362255	AT1G26530	PIN domain-like family protein [Source:NCBI gene (formerly Entrezgene);Acc:839193]
AT1G26540	1.4	1.68	2.4	0.84	0.7	1.01	1.10368	0.0348468	AT1G26540	At domain-containing protein [Source:NCBI gene (formerly Entrezgene);Acc:839194]
AT1G26700	0.32	0.32	0.42	0.26	0.11	0.06	1.30166	0.0378078	MLO14	Seven transmembrane MLO family protein [Source:NCBI gene (formerly Entrezgene);Acc:839211]
AT1G26790	0.55	1.23	0.42	5.31	4.66	4.55	-2.72247	0.000286645	AT1G26790	Dof-type zinc finger DNA-binding family protein [Source:NCBI gene (formerly Entrezgene);Acc:839220]
AT1G26840	3.84	6.02	7.55	1.95	2.75	2.95	1.18638	0.0437896	ORC6	origin recognition complex protein 6 [Source:NCBI gene (formerly Entrezgene);Acc:839227]
AT1G27461	1.46	0.82	1.72	0.26	0.08	0.34	2.55639	0.0164387	AT1G27461
AT1G27670	9.7	12.18	9.49	5.68	3.55	6.1	1.03303	0.0102668	AT1G27670	transmembrane protein [Source:NCBI gene (formerly Entrezgene);Acc:839659]
AT1G27890	0.35	0.4	0.24	0	0.21	0	2.23704	0.0369886	AT1G27890	Polynucleotidyl transferase, ribonuclease H-like superfamily protein [Source:NCBI gene (formerly Entrezgene);Acc:839682]
AT1G27990	4.27	1.52	3.19	0.76	0.68	0.74	2.04239	0.0472335	AT1G27990	transmembrane protein [Source:NCBI gene (formerly Entrezgene);Acc:839692]
AT1G28470	6.31	5.98	5.83	2.29	2.52	3.1	1.19583	0.000261461	NAC010	NAC domain containing protein 10 [Source:NCBI gene (formerly Entrezgene);Acc:839747]
AT1G28650	1.02	1.19	0.53	0.08	0.36	0.16	2.19114	0.0292929	AT1G28650	GDSL-like Lipase/Acylhydrolase superfamily protein [Source:NCBI gene (formerly Entrezgene);Acc:839765]
AT1G29357	4.88	5.18	4.53	2.41	2.18	1.95	1.15762	0.00030872	AT1G29357	ncRNA [Source:NCBI gene (formerly Entrezgene);Acc:5007738]
AT1G29395	289.11	317.53	280.53	107.09	110.8	114.43	1.41664	8.39e-05	COR413IM1	COLD REGULATED 314 INNER MEMBRANE 1 [Source:NCBI gene (formerly Entrezgene);Acc:839815]
AT1G29420	3.63	1.95	5.63	10.12	12.1	7.65	-1.41391	0.0203858	AT1G29420	SAUR-like auxin-responsive protein family [Source:NCBI gene (formerly Entrezgene);Acc:839818]
AT1G29600	1.08	1.55	1.1	0.72	0.56	0.55	1.02733	0.0177682	AT1G29600	Zinc finger C-x8-C-x5-C-x3-H type family protein [Source:NCBI gene (formerly Entrezgene);Acc:839837]
AT1G29700	23.56	25.38	27.18	51.95	55.34	50.64	-1.05294	9.84e-05	AT1G29700	Metallo-hydrolase/oxidoreductase superfamily protein [Source:NCBI gene (formerly Entrezgene);Acc:839847]
AT1G29730	0.59	0.63	0.78	0.12	0.25	0.39	1.39593	0.0130726	AT1G29730	Leucine-rich repeat transmembrane protein kinase [Source:NCBI gene (formerly Entrezgene);Acc:839851]
AT1G29920	1181.69	1433.15	1533.19	4362.1	4510.19	4239.45	-1.66036	2.16e-05	CAB2	chlorophyll A/B-binding protein 2 [Source:NCBI gene (formerly Entrezgene);Acc:839870]
AT1G30160	1	0.89	1.04	0.21	0.24	0.14	2.31211	0.000131102	AT1G30160
AT1G30280	13.13	15.18	13.39	5.81	4.24	4.36	1.53298	0.000372739	AT1G30280	Chaperone DnaJ-domain superfamily protein [Source:NCBI gene (formerly Entrezgene);Acc:839908]
AT1G30550	1.02	2.08	1.68	0.45	0.69	0.66	1.40901	0.0354462	AT1G30550	S-adenosyl-L-methionine-dependent methyltransferase superfamily protein [Source:NCBI gene (formerly Entrezgene);Acc:839935]
AT1G30720	4.84	4.74	4.21	2.03	2.95	1.51	1.08733	0.00633028	AT1G30720	FAD-binding Berberine family protein [Source:NCBI gene (formerly Entrezgene);Acc:839952]
AT1G31270	0.1	0.12	0.24	0.37	0.33	0.53	-1.41895	0.0268708	AT1G31270
AT1G31770	21.11	26	25.66	11.53	10.84	12.65	1.05516	0.00163257	ABCG14	ATP-binding cassette 14 [Source:NCBI gene (formerly Entrezgene);Acc:840064]
AT1G32220	50.38	44.82	48.28	113.02	123.27	113.12	-1.28407	5.33e-05	AT1G32220	NAD(P)-binding Rossmann-fold superfamily protein [Source:NCBI gene (formerly Entrezgene);Acc:840114]
AT1G32450	59.68	96.03	84.21	23.4	12.99	27.73	1.90371	0.00714353	NRT1.5	nitrate transporter 1.5 [Source:NCBI gene (formerly Entrezgene);Acc:840139]
AT1G32560	13.95	15.19	20.05	4.7	3.87	4.4	1.92319	0.00300543	AtLEA4-1	Late embryosis abundant protein, group 1 protein [Source:NCBI gene (formerly Entrezgene);Acc:840150]
AT1G32780	0.98	0.9	0.92	4.91	5.44	4.97	-2.45192	1.61e-05	AT1G32780	GroES-like zinc-binding dehydrogenase family protein [Source:NCBI gene (formerly Entrezgene);Acc:840172]
AT1G32900	53.78	46.62	52.26	128.41	120.73	120.33	-1.27514	2.94e-05	GBSS1	UDP-Glycosyltransferase superfamily protein [Source:NCBI gene (formerly Entrezgene);Acc:840184]
AT1G33030	0.64	0.42	0.58	0.18	0.24	0.26	1.27009	0.0102095	AT1G33030	O-methyltransferase family protein [Source:NCBI gene (formerly Entrezgene);Acc:840198]
AT1G33280	1.38	2.07	1.5	0.6	0.53	0.98	1.23019	0.0205177	NAC015	NAC domain containing protein 15 [Source:NCBI gene (formerly Entrezgene);Acc:840223]
AT1G33811	10.07	10.13	13.07	26.98	34.17	34.3	-1.52052	0.00136838	AT1G33811	GDSL-like Lipase/Acylhydrolase superfamily protein [Source:NCBI gene (formerly Entrezgene);Acc:840274]
AT1G33960	14.33	8.42	14.88	0.23	5.07	1.17	2.54005	0.0150608	AIG1	P-loop containing nucleoside triphosphate hydrolases superfamily protein [Source:NCBI gene (formerly Entrezgene);Acc:840293]
AT1G34180	3.72	2.89	2.89	0.78	1.44	1.07	1.52984	0.00353055	NAC016	NAC domain containing protein 16 [Source:NCBI gene (formerly Entrezgene);Acc:840317]
AT1G34480	0.31	0.32	0.63	0.11	0.09	0.05	2.33342	0.0341551	AT1G34480	Cysteine/Histidine-rich C1 domain family protein [Source:NCBI gene (formerly Entrezgene);Acc:840350]
AT1G35612	11.27	11.51	13.18	4.32	4.97	6.43	1.19379	0.00146455
AT1G35710	5.17	4.6	5.47	1.36	1.57	1.45	1.79886	0.000159751	AT1G35710	kinase family with leucine-rich repeat domain-containing protein [Source:NCBI gene (formerly Entrezgene);Acc:840475]
AT1G35730	0.24	0.23	0.1	0	0	0.1	2.51096	0.0491182	PUM9	pumilio 9 [Source:NCBI gene (formerly Entrezgene);Acc:840477]
AT1G42350	0.19	0.19	0.13	0.08	0.05	0.12	1.02857	0.038287
AT1G43020	4.33	3.67	3.11	1.64	2.18	1.32	1.11202	0.0100438	AT1G43020	electron protein, putative (Protein of unknown function, DUF547) [Source:NCBI gene (formerly Entrezgene);Acc:840901]
AT1G43780	3.2	2.82	1.62	0.68	0.93	0.52	1.84272	0.0200909	scpl44	serine carboxypeptidase-like 44 [Source:NCBI gene (formerly Entrezgene);Acc:840974]
AT1G43910	11.19	10.68	10.58	2.41	3.33	2.72	1.93949	1.71e-05	AT1G43910	P-loop containing nucleoside triphosphate hydrolases superfamily protein [Source:NCBI gene (formerly Entrezgene);Acc:840990]
AT1G44050	0.13	0.31	0.2	0.46	0.37	0.45	-1	0.0232152	AT1G44050	Cysteine/Histidine-rich C1 domain family protein [Source:NCBI gene (formerly Entrezgene);Acc:841006]
AT1G44800	35.83	41.46	37.43	15.28	12.6	14.31	1.44314	0.000197542	SIAR1	nodulin MtN21 /EamA-like transporter family protein [Source:NCBI gene (formerly Entrezgene);Acc:841044]
AT1G47510	1.44	1.04	1.9	0.67	0.8	0.71	1.0066	0.0433826	5PTASE11	inositol polyphosphate 5-phosphatase 11 [Source:NCBI gene (formerly Entrezgene);Acc:841160]
AT1G47980	4.35	3.49	7.28	1.39	0.79	0.19	2.6735	0.0238723	AT1G47980	desiccation-like protein [Source:NCBI gene (formerly Entrezgene);Acc:841216]
AT1G47990	0.65	0.63	0.8	0.28	0.17	0.46	1.19265	0.0176058	GA2OX4	gibberellin 2-oxidase 4 [Source:NCBI gene (formerly Entrezgene);Acc:841217]
AT1G48070	1.54	0.95	2.59	0.35	0.32	0	2.9226	0.0405469	AT1G48070	Thioredoxin superfamily protein [Source:NCBI gene (formerly Entrezgene);Acc:841225]
AT1G48130	43	37.75	46.93	8.06	6.79	7.39	2.5213	0.000196453	PER1	1-cysteine peroxiredoxin 1 [Source:NCBI gene (formerly Entrezgene);Acc:841231]
AT1G49150	1.61	1.66	1.42	0	0.97	0.21	1.9908	0.0182384	AT1G49150	transmembrane protein [Source:NCBI gene (formerly Entrezgene);Acc:841338]
AT1G49230	15.86	18.42	16.3	7.33	6.24	9.99	1.10223	0.00273781	AT1G49230	RING/U-box superfamily protein [Source:NCBI gene (formerly Entrezgene);Acc:841346]
AT1G49320	10.76	15.77	13.03	7.4	4.8	5.42	1.16683	0.0113299	USPL1
AT1G49570	17.11	19.51	13.08	2.64	2.44	4.32	2.40251	0.0024106	AT1G49570	Peroxidase superfamily protein [Source:NCBI gene (formerly Entrezgene);Acc:841381]
AT1G52000	81.84	109.34	117.36	32.58	55.11	58.51	1.07751	0.0159632	AT1G52000	Mannose-binding lectin superfamily protein [Source:NCBI gene (formerly Entrezgene);Acc:841629]
AT1G52030	3.86	6.43	6.11	1.52	1.54	1.99	1.69934	0.010056	MBP2	myrosinase-binding protein 2 [Source:NCBI gene (formerly Entrezgene);Acc:841632]
AT1G52190	118.05	153.51	145.97	56.91	35.73	54.3	1.50665	0.00206393	AT1G52190	Major facilitator superfamily protein [Source:NCBI gene (formerly Entrezgene);Acc:841649]
AT1G52400	173.42	281.01	332.35	67.67	113.17	101.21	1.48001	0.0260562	BGLU18	beta glucosidase 18 [Source:NCBI gene (formerly Entrezgene);Acc:841670]
AT1G52410	23.05	31.49	39.92	11.81	15.03	15.8	1.1475	0.0262875	TSA1	TSK-associating protein 1 [Source:NCBI gene (formerly Entrezgene);Acc:841671]
AT1G52690	63.78	39.26	81.36	29.88	18.74	16.14	1.50966	0.0366495	LEA7	Late embryosis abundant protein (LEA) family protein [Source:NCBI gene (formerly Entrezgene);Acc:841701]
AT1G52700	4.75	5.17	5.11	1.34	2.24	2.5	1.3057	0.00135381	AT1G52700	alpha/beta-Hydrolases superfamily protein [Source:NCBI gene (formerly Entrezgene);Acc:841703]
AT1G52830	9.21	9.57	7.48	4.38	3.29	1.47	1.5226	0.00587492	IAA6	indole-3-acetic acid 6 [Source:NCBI gene (formerly Entrezgene);Acc:841717]
AT1G53480	50.18	50.64	49.02	14.5	9.79	16.84	1.86516	6.98e-05	MRD1	mto 1 responding down 1 [Source:NCBI gene (formerly Entrezgene);Acc:841783]
AT1G53633	8.86	9.58	5.7	4.28	4.38	1.73	1.21623	0.0358705	AT1G53633
AT1G53660	0.71	1.03	0.88	0.27	0.42	0.39	1.27854	0.00762157	AT1G53660	nodulin MtN21 /EamA-like transporter family protein [Source:NCBI gene (formerly Entrezgene);Acc:841803]
[truncated: 837 more rows]

## Sheet: Dataset 6
Supplemental Dataset 6. CRY1-regulated genes at 44°C (cry1-44 vs WT-44).
[truncated: 1,169 more rows]

## Sheet: Dataset 7
Supplemental Dataset 7. CRY1-regulated biological processes at 22°C (cry1-22 vs WT-22).
[truncated: 46 more rows]

[truncated: 1 more sheets: Dataset 8]
